# Supplementary material for: Cancer‐Like Fragmentomic Characteristics of Somatic Variants in Cell‐Free DNA
Source: Adv Sci (Weinh). 2026 Jan 22;13(16):e14819. doi: 10.1002/advs.202514819 (PMC13042374; doi:10.1002/advs.202514819)
Supplement: Supplementary file 2 — Supporting File 2: advs73772‐sup‐0002‐Table S1‐S3.xlsx. [file ADVS-13-e14819-s001.xlsx]

## Sheet: S1
Table S1: Mutational profiles in HCC cohort (all the values are mutiplied by 100)
Sample	Group	A[C>A]A	A[C>A]C	A[C>A]G	A[C>A]T	C[C>A]A	C[C>A]C	C[C>A]G	C[C>A]T	G[C>A]A	G[C>A]C	G[C>A]G	G[C>A]T	T[C>A]A	T[C>A]C	T[C>A]G	T[C>A]T	A[C>G]A	A[C>G]C	A[C>G]G	A[C>G]T	C[C>G]A	C[C>G]C	C[C>G]G	C[C>G]T	G[C>G]A	G[C>G]C	G[C>G]G	G[C>G]T	T[C>G]A	T[C>G]C	T[C>G]G	T[C>G]T	A[C>T]A	A[C>T]C	A[C>T]G	A[C>T]T	C[C>T]A	C[C>T]C	C[C>T]G	C[C>T]T	G[C>T]A	G[C>T]C	G[C>T]G	G[C>T]T	T[C>T]A	T[C>T]C	T[C>T]G	T[C>T]T
A46	Control	0.888209	0.706666	0.365336	0.492116	0.588138	0.540877	0.362335	0.579886	0.537876	0.410346	0.33908	0.348832	0.537876	0.42385	0.217551	0.777183	1.02174	0.46811	0.451606	0.794437	0.398344	0.470361	0.29782	0.55438	0.479363	0.479363	0.371337	0.484614	0.702165	0.529624	0.330078	1.0675	3.25577	1.49885	5.05244	2.69238	1.64814	1.34507	3.69912	1.93771	1.35857	1.17103	2.83492	1.57762	1.61363	1.40583	2.3608	1.83043
A49	Control	0.903412	0.674241	0.39021	0.522935	0.611418	0.501699	0.39198	0.563637	0.585758	0.39375	0.333581	0.335351	0.560983	0.428258	0.211474	0.797232	1.04941	0.46719	0.4433	0.828201	0.394634	0.437106	0.273413	0.533553	0.458342	0.483117	0.341545	0.487542	0.70344	0.531783	0.322078	1.04852	3.27741	1.50775	4.95594	2.73413	1.63871	1.39184	3.60391	2.00857	1.41661	1.24496	2.85004	1.56703	1.63428	1.35114	2.34392	1.92274
A58	Control	0.878908	0.647484	0.37763	0.519658	0.591508	0.498772	0.409377	0.559761	0.571457	0.424416	0.338363	0.363427	0.49543	0.419403	0.218892	0.736879	0.988354	0.468695	0.464518	0.823767	0.360085	0.427757	0.307451	0.520494	0.469531	0.476214	0.379301	0.455328	0.699283	0.542216	0.338363	1.06355	3.22071	1.57485	4.95012	2.74868	1.7528	1.40191	3.70528	2.00511	1.42363	1.28578	2.83974	1.58822	1.57318	1.42029	2.28082	1.91071
A60	Control	0.845628	0.634719	0.38501	0.536228	0.577017	0.597909	0.439727	0.572043	0.585971	0.41386	0.34621	0.318354	0.480516	0.412865	0.205935	0.668544	1.01873	0.472557	0.486485	0.755096	0.364118	0.511356	0.345215	0.579007	0.501408	0.501408	0.414855	0.529264	0.6576	0.544187	0.356159	1.05554	3.0562	1.51019	4.96931	2.6115	1.71812	1.44951	4.07294	2.13695	1.44752	1.24755	3.07013	1.55098	1.58083	1.44652	2.4175	1.8186
A61	Control	0.885967	0.726991	0.363496	0.487239	0.611842	0.553407	0.414196	0.573172	0.566297	0.408181	0.331701	0.356621	0.504426	0.414196	0.220847	0.71668	1.02862	0.467474	0.456303	0.784566	0.397869	0.445991	0.310217	0.54997	0.484661	0.456303	0.415915	0.501848	0.693478	0.531065	0.338575	1.07158	3.18037	1.49437	4.96949	2.59259	1.68428	1.46344	3.86096	2.01856	1.36805	1.27009	3.02483	1.55195	1.59233	1.41531	2.37948	1.84584
A67	Control	0.867447	0.661478	0.381241	0.496108	0.595132	0.542649	0.392134	0.598103	0.565425	0.426792	0.341632	0.316876	0.499079	0.411938	0.204979	0.761492	1.05361	0.458479	0.443626	0.766443	0.391143	0.471352	0.286178	0.54661	0.50304	0.499079	0.406987	0.525815	0.674351	0.531757	0.383221	1.08629	3.3163	1.50021	4.95217	2.71028	1.74678	1.46258	3.80548	1.97057	1.44475	1.25958	2.89644	1.58141	1.6428	1.44178	2.28051	1.87155
A68	Control	0.917139	0.696803	0.369878	0.524193	0.598964	0.548852	0.38181	0.556011	0.583851	0.396923	0.314993	0.333288	0.517034	0.426354	0.198859	0.722257	1.00543	0.475672	0.447036	0.785892	0.408059	0.431922	0.310221	0.540897	0.486808	0.452604	0.388969	0.466922	0.670554	0.56317	0.357151	1.08816	3.243	1.51531	4.98262	2.72437	1.66724	1.43895	3.87219	1.95519	1.40554	1.20509	3.00357	1.5511	1.59087	1.4811	2.37677	1.917
A70	Control	0.86914	0.720855	0.365999	0.507427	0.598284	0.555427	0.384856	0.575141	0.58457	0.409713	0.328285	0.363428	0.493713	0.38657	0.191999	0.703712	0.983997	0.46457	0.48257	0.814283	0.400285	0.461999	0.300856	0.555427	0.48257	0.463713	0.389142	0.473999	0.672855	0.527998	0.360856	1.08857	3.18256	1.55657	5.00484	2.67599	1.722	1.36628	3.80742	1.98342	1.39371	1.24543	2.87571	1.54885	1.61314	1.36114	2.37856	1.82742
A71	Control	0.85006	0.687262	0.348018	0.516665	0.625847	0.498143	0.401634	0.54786	0.565407	0.403584	0.33632	0.342169	0.511791	0.39676	0.224213	0.754526	1.07135	0.480596	0.446476	0.839337	0.370439	0.441602	0.271005	0.542986	0.478646	0.468898	0.36654	0.518615	0.69896	0.559558	0.340219	1.06355	3.27644	1.511	4.95316	2.78902	1.6816	1.39207	3.79407	1.99257	1.45933	1.25072	2.83873	1.61238	1.65625	1.43789	2.31914	1.90874
A73	Control	0.910254	0.668681	0.367282	0.513438	0.639904	0.512681	0.370311	0.546758	0.573263	0.440739	0.347593	0.35668	0.480875	0.410447	0.215068	0.752739	1.014	0.474817	0.468001	0.801206	0.37637	0.477088	0.293069	0.56039	0.481632	0.488448	0.395302	0.514195	0.695186	0.569477	0.352894	1.06323	3.10789	1.49791	5.00867	2.599	1.70162	1.43202	3.92273	2.01967	1.37901	1.21998	2.95038	1.52971	1.55243	1.40703	2.45663	1.81899
A74	Control	0.874748	0.681789	0.36162	0.493118	0.57316	0.551006	0.394494	0.570301	0.568872	0.432371	0.365908	0.333033	0.474537	0.414505	0.206538	0.741821	1.00124	0.496691	0.465961	0.804711	0.401641	0.462387	0.342324	0.558152	0.477395	0.4874	0.367337	0.470249	0.688221	0.518131	0.3509	1.05056	3.1045	1.50651	5.01551	2.54134	1.70876	1.50008	4.00783	1.98891	1.41146	1.29926	3.17454	1.56225	1.56583	1.38002	2.38698	1.79809
A76	Control	0.919345	0.674239	0.384713	0.513215	0.587778	0.533046	0.389472	0.540978	0.583812	0.407716	0.339499	0.341879	0.503696	0.40613	0.203858	0.764667	1.04785	0.45293	0.468795	0.815433	0.384713	0.462449	0.295079	0.585398	0.463242	0.490212	0.373608	0.478313	0.678205	0.535425	0.367262	1.07244	3.25697	1.49047	4.90529	2.61684	1.71495	1.40162	3.87807	1.95212	1.40242	1.24615	2.94286	1.58565	1.61024	1.39052	2.35191	1.84186
A77	Control	0.924171	0.684834	0.35545	0.503949	0.605055	0.530806	0.367299	0.56793	0.57425	0.403633	0.331754	0.320695	0.5	0.382306	0.209321	0.778831	1.01817	0.460506	0.473144	0.78357	0.384676	0.457346	0.291469	0.590837	0.471564	0.484992	0.363349	0.491311	0.662717	0.556872	0.35703	1.06872	3.26224	1.54976	4.97946	2.67615	1.65877	1.3515	3.68562	2.00474	1.45419	1.2109	2.88784	1.61216	1.62401	1.35545	2.30569	1.8594
A78	Control	0.886304	0.689562	0.376125	0.523681	0.603728	0.527539	0.371303	0.615302	0.566116	0.418559	0.34237	0.335619	0.499571	0.397342	0.216031	0.755143	1.0329	0.494749	0.474496	0.771538	0.379018	0.435919	0.306686	0.579618	0.496678	0.473531	0.387698	0.462923	0.682811	0.550685	0.353943	1.02904	3.21442	1.50836	5.00825	2.71581	1.6617	1.37623	3.74485	2.02914	1.50546	1.22771	2.81129	1.52668	1.66556	1.36273	2.36573	1.87677
A85	Control	0.915905	0.701391	0.384841	0.510175	0.597749	0.517406	0.374396	0.582484	0.580877	0.40573	0.299678	0.361542	0.545526	0.40814	0.208087	0.791374	1.04124	0.489286	0.449115	0.80664	0.382431	0.445098	0.249865	0.536688	0.467594	0.465987	0.37761	0.486073	0.715852	0.533475	0.330208	1.08382	3.30128	1.5016	4.94187	2.77423	1.68077	1.33369	3.56801	1.98848	1.45661	1.17863	2.77262	1.58436	1.65024	1.39314	2.39823	1.91858
A86	Control	0.892378	0.66415	0.368007	0.514104	0.594655	0.520422	0.38775	0.571753	0.563856	0.445399	0.341157	0.33089	0.477777	0.403544	0.197429	0.759706	0.99662	0.456455	0.445399	0.766023	0.383801	0.463563	0.297722	0.556749	0.503048	0.463563	0.375115	0.481726	0.686262	0.505417	0.337208	1.06848	3.25284	1.4973	4.94914	2.67713	1.6971	1.4586	3.76694	2.0043	1.41122	1.18694	2.82402	1.5589	1.54468	1.42544	2.40073	1.81319
A88	Control	0.887744	0.719904	0.370236	0.515863	0.581682	0.51504	0.370236	0.563582	0.582505	0.442638	0.31758	0.364477	0.469789	0.396564	0.209801	0.768446	1.02103	0.450866	0.469789	0.783255	0.3834	0.448397	0.277266	0.567696	0.485421	0.469789	0.372705	0.455802	0.661489	0.530672	0.334858	1.04242	3.30004	1.54183	5.01464	2.71178	1.67758	1.40937	3.81179	1.99516	1.43734	1.23659	2.9586	1.57885	1.63644	1.41266	2.40571	1.86764
A89	Control	0.901286	0.742129	0.392892	0.558415	0.61935	0.521127	0.372883	0.562963	0.598432	0.393801	0.352875	0.373793	0.519308	0.41199	0.216454	0.789421	1.03953	0.474744	0.448369	0.851265	0.370155	0.421995	0.264656	0.531131	0.438365	0.436546	0.387435	0.470197	0.721211	0.570238	0.354694	1.07863	3.4087	1.5079	5.06939	2.78753	1.71617	1.38876	3.53239	1.98538	1.43515	1.19141	2.66566	1.5552	1.65251	1.44333	2.28095	1.88079
A90	Control	0.876742	0.64383	0.358667	0.504791	0.602207	0.513647	0.365752	0.562355	0.585381	0.398519	0.305531	0.346269	0.548185	0.40649	0.200145	0.751873	1.03172	0.467596	0.461397	0.783755	0.387007	0.448998	0.25948	0.546414	0.484422	0.496821	0.386121	0.47291	0.709364	0.534901	0.349811	1.05918	3.2776	1.50197	4.91773	2.7427	1.70035	1.39393	3.70092	1.97488	1.39305	1.2053	2.87377	1.59142	1.63216	1.37622	2.37872	1.82256
A95	Control	0.923779	0.725989	0.362994	0.513042	0.609285	0.510769	0.360721	0.576699	0.543355	0.425893	0.336471	0.334197	0.498644	0.397854	0.234923	0.774489	1.07686	0.4653	0.434987	0.793434	0.366026	0.466057	0.26372	0.5623	0.473636	0.463026	0.376635	0.491065	0.67673	0.545628	0.334197	1.04503	3.26619	1.5126	5.0751	2.71526	1.65356	1.38984	3.71861	2.00443	1.37771	1.22918	2.80695	1.52321	1.624	1.333	2.41365	1.89454
A96	Control	0.906142	0.688911	0.364584	0.514215	0.618273	0.536242	0.362305	0.568143	0.563586	0.420031	0.315213	0.339519	0.520291	0.402561	0.214193	0.802844	1.02843	0.459527	0.461047	0.82639	0.379015	0.461806	0.282552	0.561307	0.476997	0.469402	0.379015	0.492188	0.69195	0.558269	0.341797	1.07172	3.25467	1.43935	4.98188	2.70476	1.67936	1.3558	3.68002	2.00065	1.42871	1.19173	2.8711	1.58974	1.6505	1.39301	2.36752	1.88748
A97	Control	0.877997	0.682001	0.356138	0.525842	0.615076	0.551337	0.382431	0.544963	0.585597	0.434218	0.33383	0.33144	0.520265	0.390398	0.21193	0.772032	1.03177	0.485209	0.451746	0.824616	0.356935	0.448559	0.301961	0.575239	0.481225	0.436608	0.358529	0.46051	0.696342	0.534606	0.343391	1.0477	3.28651	1.53052	5.04968	2.69135	1.67871	1.39109	3.70241	1.99422	1.39189	1.31301	2.86106	1.62613	1.61338	1.42694	2.32884	1.85638
A98	Control	0.864457	0.692543	0.371529	0.455449	0.58581	0.579292	0.365011	0.53774	0.58581	0.443228	0.365011	0.334865	0.48478	0.428562	0.218355	0.708838	1.01682	0.483151	0.464411	0.765057	0.372344	0.494557	0.315311	0.560553	0.502705	0.510853	0.396787	0.515741	0.714542	0.528777	0.338939	0.992374	3.10341	1.56352	4.9855	2.62678	1.71914	1.52522	4.0469	2.05074	1.41523	1.32724	3.00401	1.59122	1.5236	1.46656	2.35383	1.7778
A104	Control	0.927719	0.696846	0.377177	0.534474	0.604667	0.548005	0.366183	0.549697	0.575913	0.394936	0.331509	0.334892	0.496419	0.408467	0.22157	0.743359	1.05373	0.476968	0.448214	0.845687	0.361954	0.432992	0.284997	0.55308	0.489653	0.452443	0.370411	0.475276	0.694309	0.506567	0.332355	1.03089	3.26182	1.57552	4.94812	2.72565	1.67362	1.42245	3.80306	1.9806	1.45966	1.22456	2.85504	1.56452	1.6567	1.43767	2.30534	1.89434
A7	HCC	0.862758	0.662719	0.377052	0.487865	0.572773	0.560541	0.405834	0.533917	0.588604	0.442532	0.37921	0.336036	0.502975	0.423104	0.207954	0.749066	1.00955	0.477071	0.456204	0.781447	0.42958	0.490743	0.334597	0.582127	0.49578	0.469156	0.415189	0.507293	0.669195	0.54471	0.354745	1.00955	3.0783	1.54059	5.02616	2.5746	1.71832	1.4787	3.95904	1.99967	1.42977	1.29594	3.00778	1.57872	1.54131	1.42042	2.36665	1.82266
A9	HCC	0.856483	0.690921	0.359795	0.490955	0.602764	0.566211	0.393481	0.541842	0.576245	0.440068	0.379863	0.353344	0.46372	0.417849	0.213583	0.711706	0.996244	0.480921	0.450102	0.802729	0.376996	0.490955	0.342593	0.554027	0.471603	0.500272	0.431467	0.513173	0.667985	0.577678	0.366245	1.0543	3.02672	1.51515	5.07368	2.55297	1.71942	1.44635	3.99931	1.97887	1.38973	1.27433	3.09767	1.58037	1.55314	1.42269	2.43041	1.72945
A10	HCC	0.874298	0.720633	0.354261	0.523822	0.588164	0.552587	0.391352	0.542746	0.552587	0.42693	0.345177	0.376213	0.512467	0.423145	0.228604	0.73653	1.03553	0.455695	0.439041	0.824338	0.383026	0.478404	0.295974	0.548045	0.470834	0.48673	0.397408	0.479918	0.687327	0.537447	0.352747	1.059	3.14066	1.53816	4.98842	2.61154	1.64262	1.46927	3.99679	2.03397	1.40115	1.3141	2.97186	1.61537	1.55935	1.43218	2.36401	1.87804
A12	HCC	0.863857	0.688971	0.365228	0.464466	0.609255	0.549875	0.396138	0.578345	0.556383	0.402645	0.357907	0.362787	0.501883	0.396951	0.216371	0.74347	0.980177	0.453891	0.466092	0.791462	0.390444	0.473413	0.307475	0.563703	0.491309	0.479107	0.395324	0.474227	0.674329	0.56533	0.328624	1.03142	3.04709	1.47311	5.04161	2.58588	1.69599	1.46172	3.90688	2.01323	1.35354	1.27057	3.04872	1.63986	1.63905	1.41617	2.39066	1.83997
A15	HCC	0.888241	0.699272	0.379605	0.534443	0.602706	0.519459	0.377107	0.595213	0.580229	0.42872	0.318002	0.337981	0.552758	0.400416	0.203954	0.770864	1.03559	0.462019	0.448699	0.802497	0.402081	0.422893	0.278876	0.541935	0.486993	0.464516	0.385432	0.481998	0.695109	0.549428	0.339646	1.03476	3.33569	1.53007	4.94651	2.74131	1.69573	1.38106	3.67118	2.08366	1.44433	1.2204	2.83288	1.51759	1.63247	1.41519	2.36753	1.93715
A18	HCC	0.856195	0.683923	0.363495	0.494423	0.61932	0.518541	0.391059	0.56247	0.540075	0.406564	0.342823	0.3411	0.461691	0.390198	0.2274	0.69512	0.99832	0.490977	0.442741	0.764891	0.377277	0.436711	0.34713	0.551273	0.476334	0.474611	0.401395	0.526293	0.689091	0.564193	0.332486	1.05517	3.11641	1.50825	5.01055	2.68487	1.69516	1.47293	3.85891	2.08795	1.41091	1.2619	2.96309	1.6142	1.64951	1.41522	2.37736	1.88036
A24	HCC	0.888105	0.737503	0.345497	0.490192	0.597237	0.535963	0.388315	0.542608	0.575828	0.451066	0.321135	0.341806	0.521199	0.401603	0.219996	0.707974	1.02025	0.47026	0.464354	0.795825	0.372812	0.449589	0.301203	0.561802	0.510863	0.476166	0.39865	0.489454	0.693209	0.555158	0.346235	1.09777	3.09988	1.47501	5.01783	2.66358	1.67212	1.39232	3.83443	2.00654	1.444	1.2181	2.93746	1.52521	1.51709	1.42554	2.42439	1.80795
A26	HCC	0.925173	0.692247	0.345398	0.486895	0.605172	0.560183	0.402723	0.534061	0.55583	0.412156	0.375149	0.323629	0.515195	0.416509	0.209706	0.698778	1.05651	0.476736	0.462224	0.802543	0.396192	0.473834	0.333062	0.580501	0.497054	0.472383	0.391113	0.51592	0.67193	0.550025	0.347575	1.05941	3.09988	1.47302	4.98723	2.58395	1.72264	1.44617	3.95249	2.03611	1.4244	1.22631	2.99393	1.58622	1.55357	1.33805	2.42867	1.82277
A31	HCC	0.855962	0.660519	0.354989	0.443537	0.587926	0.527298	0.39328	0.554421	0.560803	0.437953	0.348607	0.354989	0.510546	0.430773	0.202623	0.688439	1.00833	0.483423	0.468266	0.792144	0.41083	0.500973	0.348607	0.567982	0.528894	0.51613	0.41083	0.544051	0.661317	0.563196	0.351798	1.06816	3.06088	1.55477	4.88449	2.58544	1.684	1.48218	3.95833	1.97039	1.36731	1.27956	3.0912	1.58828	1.54759	1.43432	2.36606	1.81722
A33	HCC	0.864944	0.670373	0.371975	0.481524	0.59516	0.541203	0.374428	0.551014	0.551014	0.425932	0.365435	0.322106	0.491334	0.372793	0.200294	0.749673	1.01373	0.478254	0.477436	0.804447	0.390778	0.479071	0.342544	0.572269	0.51259	0.488064	0.394048	0.479889	0.66792	0.51259	0.352354	1.02436	3.08944	1.55249	4.94032	2.63407	1.72171	1.43967	3.93231	2.05853	1.39634	1.27943	2.96109	1.5533	1.57701	1.41841	2.34549	1.85661
A35	HCC	0.863757	0.699063	0.391589	0.482064	0.611415	0.533663	0.405019	0.542145	0.570419	0.437533	0.373211	0.350592	0.506096	0.426931	0.208517	0.762679	1.0023	0.482064	0.447429	0.830535	0.402191	0.458031	0.302527	0.56123	0.467927	0.493373	0.404312	0.482771	0.682806	0.544266	0.351299	1.05178	3.08888	1.54091	4.96908	2.55027	1.69571	1.43064	3.87418	1.953	1.42993	1.22849	3.02456	1.53949	1.57413	1.38046	2.4188	1.84838
A38	HCC	0.898729	0.73017	0.374911	0.501897	0.618301	0.527597	0.365085	0.574461	0.596381	0.443695	0.340897	0.342409	0.492071	0.429334	0.216179	0.687085	0.996236	0.502653	0.436137	0.811804	0.379446	0.486024	0.313686	0.582775	0.479977	0.498118	0.383982	0.487536	0.692376	0.533644	0.349212	1.02647	3.11721	1.50342	4.97438	2.59036	1.66518	1.45278	3.91843	2.03329	1.43162	1.26608	3.01138	1.56994	1.59186	1.41952	2.40215	1.81787
A39	HCC	0.902052	0.685174	0.362266	0.485164	0.603242	0.530949	0.367889	0.577538	0.605652	0.420904	0.308449	0.35584	0.498016	0.391987	0.216878	0.724533	1.03378	0.467492	0.447411	0.791203	0.363873	0.455444	0.307645	0.557457	0.498016	0.489983	0.401626	0.494803	0.667502	0.530949	0.352627	1.03057	3.19373	1.54385	5.00908	2.65635	1.69325	1.41694	3.85962	1.99849	1.44264	1.25307	3.01701	1.6065	1.56554	1.38802	2.43225	1.829
A41	HCC	0.884743	0.723007	0.381921	0.490812	0.610913	0.534049	0.349894	0.561271	0.551663	0.415549	0.310661	0.347492	0.527643	0.434765	0.216182	0.78546	1.03207	0.484407	0.459586	0.828696	0.379519	0.455583	0.29785	0.54766	0.482005	0.484407	0.355499	0.48841	0.667761	0.538853	0.349894	1.05849	3.28836	1.49325	4.98819	2.69026	1.70783	1.4276	3.77277	1.99848	1.4308	1.185	2.81516	1.58453	1.61336	1.39397	2.33716	1.84475
A62	HCC	0.897196	0.694041	0.362361	0.530689	0.592879	0.545614	0.396358	0.558052	0.57049	0.410455	0.330022	0.349094	0.523226	0.433672	0.204813	0.759548	1.03567	0.470157	0.400504	0.808471	0.376457	0.478449	0.306804	0.566344	0.500837	0.451915	0.3947	0.523226	0.674141	0.577953	0.349923	1.01826	3.16672	1.51661	4.96691	2.74383	1.65923	1.42042	3.76789	2.02988	1.4254	1.22888	2.82343	1.64845	1.54148	1.4511	2.37981	1.95028
A83	HCC	0.856414	0.67959	0.356907	0.479136	0.592401	0.567955	0.396835	0.581808	0.56877	0.440022	0.328387	0.328387	0.512545	0.39602	0.228975	0.771669	1.0039	0.471802	0.472617	0.7953	0.380538	0.484025	0.308016	0.573659	0.491358	0.484025	0.414762	0.497062	0.702406	0.546769	0.333276	1.0202	3.18283	1.52949	4.90299	2.65562	1.66312	1.42355	3.87057	2.04447	1.41948	1.27607	2.97586	1.57186	1.62564	1.37874	2.41035	1.84158
A84	HCC	0.848007	0.707632	0.357055	0.501029	0.612609	0.55214	0.38657	0.575176	0.588134	0.44416	0.375772	0.354176	0.490951	0.423283	0.22316	0.761622	1.0035	0.488072	0.463596	0.794736	0.420404	0.471515	0.317463	0.556459	0.490951	0.501029	0.379371	0.503189	0.676678	0.532704	0.341218	1.02797	3.16455	1.55564	4.8548	2.59513	1.72985	1.51605	3.93121	2.02283	1.44118	1.3152	2.95435	1.61323	1.5722	1.40807	2.38997	1.84071
A91	HCC	0.877484	0.68211	0.360168	0.506273	0.636239	0.524961	0.373759	0.576778	0.560638	0.406038	0.302405	0.322792	0.534305	0.383952	0.212363	0.768754	1.03038	0.477392	0.451059	0.785743	0.420479	0.454457	0.290512	0.555541	0.486736	0.507972	0.388199	0.502026	0.682959	0.55809	0.355071	1.04652	3.23896	1.49079	4.98883	2.64519	1.65218	1.3982	3.76307	2.01235	1.41434	1.26738	2.90852	1.59102	1.61226	1.40669	2.30371	1.88323
A93	HCC	0.86671	0.720383	0.357377	0.492449	0.601257	0.528093	0.383641	0.596567	0.580621	0.415533	0.330175	0.349873	0.499015	0.403339	0.222306	0.750399	1.04962	0.503705	0.453053	0.809493	0.363943	0.465247	0.25795	0.549667	0.468061	0.442735	0.341431	0.477441	0.700685	0.555295	0.323609	1.05619	3.34209	1.59366	4.88134	2.74177	1.79908	1.51862	3.63943	2.0439	1.5674	1.33008	2.74365	1.68089	1.77938	1.4811	2.35813	1.95197
A94	HCC	0.881632	0.696668	0.356075	0.492964	0.62089	0.584224	0.408223	0.558964	0.549186	0.455482	0.376445	0.313704	0.457112	0.389482	0.228963	0.699927	1.01363	0.519853	0.435927	0.797705	0.369112	0.520668	0.352001	0.579335	0.491334	0.504371	0.40089	0.499483	0.673039	0.539409	0.346297	1.07882	3.10445	1.48867	4.94105	2.64245	1.70541	1.50415	3.94697	2.04356	1.408	1.32163	3.03356	1.59541	1.61089	1.4626	2.32304	1.85534
A100	HCC	0.93693	0.702484	0.366216	0.496274	0.585261	0.521087	0.370494	0.570715	0.594673	0.429533	0.331134	0.367071	0.548468	0.385896	0.208777	0.779492	1.02763	0.468037	0.450069	0.828264	0.370494	0.450069	0.286641	0.539056	0.503119	0.446646	0.375628	0.468037	0.706762	0.516809	0.335413	1.10977	3.31391	1.54872	5.01065	2.75432	1.71214	1.44518	3.58258	2.09291	1.41438	1.24325	2.82876	1.59578	1.60348	1.40582	2.29227	1.83964
A112	HCC	0.876962	0.659243	0.356329	0.490882	0.608532	0.543622	0.419887	0.551735	0.574048	0.469245	0.402307	0.350244	0.500348	0.42462	0.221776	0.693726	1.00543	0.499672	0.469922	0.793796	0.396898	0.532127	0.340102	0.607855	0.504405	0.508462	0.412449	0.486825	0.670737	0.538212	0.347539	1.00611	2.99262	1.5362	5.05284	2.48146	1.71403	1.56866	4.16168	2.07036	1.44019	1.30429	3.22319	1.6099	1.53012	1.41517	2.36448	1.80125
A114	HCC	0.841281	0.700408	0.376716	0.480393	0.586443	0.540541	0.379882	0.549246	0.542915	0.43449	0.348225	0.325274	0.501761	0.404416	0.226346	0.702782	0.987693	0.485932	0.461398	0.765304	0.379882	0.518381	0.337145	0.563492	0.508092	0.511258	0.385422	0.499387	0.693285	0.537375	0.357722	1.01618	3.03352	1.51003	4.99228	2.66392	1.76408	1.51003	3.97372	2.10993	1.46413	1.32642	3.0074	1.66752	1.55277	1.4578	2.26742	1.87567
A119	HCC	0.803833	0.714159	0.371621	0.458871	0.60752	0.622869	0.411207	0.572781	0.541274	0.470989	0.378892	0.35304	0.487147	0.420901	0.211662	0.651953	1.00661	0.505728	0.484723	0.778789	0.438674	0.508151	0.355464	0.60752	0.487955	0.517038	0.41363	0.501688	0.673765	0.563087	0.349001	1.0058	3.06749	1.55192	4.95064	2.5141	1.72238	1.6416	4.167	2.02291	1.52607	1.42024	3.17413	1.60767	1.54788	1.46225	2.2984	1.77732
A132	HCC	0.902131	0.723098	0.360852	0.467436	0.590739	0.554514	0.373392	0.537099	0.553818	0.431908	0.3511	0.356673	0.495301	0.421459	0.216651	0.740514	1.00871	0.468829	0.461863	0.79903	0.390111	0.475099	0.325324	0.560784	0.493908	0.500178	0.424245	0.477886	0.677817	0.544065	0.356673	1.02961	3.04844	1.52631	4.9753	2.57194	1.67887	1.49287	4.05924	2.05087	1.43714	1.29363	3.06794	1.53885	1.52909	1.42669	2.40127	1.85372
A133	HCC	0.836419	0.678957	0.35312	0.464591	0.579179	0.54566	0.428733	0.574502	0.589313	0.452118	0.383521	0.33753	0.48174	0.437308	0.184745	0.704681	0.966598	0.505905	0.453677	0.751452	0.425615	0.505905	0.344545	0.583077	0.488756	0.509802	0.415481	0.502007	0.654792	0.586974	0.327396	1.04299	3.05803	1.5107	4.96395	2.54278	1.72662	1.52317	4.02619	2.04155	1.42339	1.39221	3.11962	1.5793	1.53564	1.40079	2.3479	1.77028
A134	HCC	0.821834	0.65483	0.362134	0.464094	0.56957	0.555507	0.399051	0.573965	0.589786	0.445636	0.35686	0.352466	0.525622	0.388503	0.230289	0.699657	1.00817	0.459699	0.478158	0.787554	0.410477	0.510679	0.328733	0.586271	0.506285	0.503648	0.406082	0.506285	0.678562	0.553749	0.355981	1.01345	3.09045	1.56368	4.87123	2.53142	1.80276	1.57335	3.97029	2.10425	1.53204	1.36767	3.0087	1.663	1.58478	1.48985	2.36178	1.89769
A135	HCC	0.893977	0.728395	0.392213	0.510127	0.612153	0.555286	0.373815	0.558631	0.577029	0.416465	0.339527	0.34789	0.558631	0.375487	0.210741	0.784425	1.01775	0.47584	0.448243	0.817876	0.388031	0.48922	0.290187	0.565321	0.456606	0.461623	0.364616	0.495074	0.709161	0.506782	0.315275	1.03698	3.25896	1.54711	5.00343	2.69029	1.72523	1.4317	3.74985	2.07061	1.50947	1.35727	2.90605	1.62237	1.6784	1.45595	2.28136	1.8766
A140	HCC	0.914966	0.681778	0.414995	0.475268	0.551351	0.517756	0.35077	0.573089	0.559255	0.417959	0.335948	0.346817	0.543446	0.409067	0.196629	0.745015	1.02464	0.458471	0.432781	0.775646	0.406102	0.425864	0.28852	0.538506	0.496018	0.436733	0.366579	0.485149	0.755884	0.524672	0.35077	1.09974	3.32787	1.57501	4.93647	2.79529	1.7914	1.51473	3.65789	2.02458	1.49398	1.31218	2.88323	1.63923	1.70049	1.39616	2.24295	1.92874
A142	HCC	0.852612	0.684262	0.363854	0.463157	0.56246	0.560133	0.40885	0.560909	0.568667	0.471691	0.37937	0.364629	0.455399	0.406523	0.198607	0.695899	1.00622	0.485655	0.479449	0.791323	0.411178	0.515912	0.39411	0.567891	0.502723	0.518239	0.42747	0.500396	0.669522	0.549272	0.377818	1.04501	2.98531	1.55239	4.89069	2.51206	1.73781	1.56325	4.20953	2.0939	1.4205	1.3437	3.17538	1.59273	1.59273	1.38792	2.38095	1.81229
A149	HCC	0.859356	0.693178	0.357745	0.514691	0.628553	0.540079	0.408521	0.577007	0.551619	0.4216	0.383902	0.32851	0.461606	0.434679	0.206184	0.7378	1.00553	0.487764	0.455451	0.803964	0.380825	0.476223	0.30466	0.566237	0.481609	0.513152	0.39852	0.485456	0.651634	0.547003	0.324663	1.00322	3.08814	1.56869	4.88379	2.58961	1.72641	1.51176	3.89365	2.05184	1.4479	1.34097	3.01044	1.58177	1.56561	1.38866	2.35188	1.7918
A20	HCC	0.886098	0.689933	0.343102	0.470646	0.58924	0.541504	0.390092	0.592224	0.603412	0.42664	0.358019	0.352798	0.487055	0.413214	0.223762	0.676507	1.0032	0.46095	0.475121	0.796593	0.396059	0.487801	0.301333	0.559405	0.490785	0.499735	0.393075	0.466917	0.6959	0.528824	0.359511	1.05765	3.04018	1.56708	4.86011	2.61951	1.72893	1.54545	3.86362	2.08173	1.47459	1.356	3.05211	1.61482	1.63421	1.47459	2.3868	1.83037
A30	HCC	0.888005	0.707394	0.369936	0.501434	0.579065	0.500642	0.377858	0.574312	0.592532	0.434101	0.340626	0.339834	0.514108	0.404791	0.199623	0.724821	1.03218	0.479253	0.449152	0.7977	0.376273	0.462618	0.277254	0.552924	0.499057	0.458657	0.365975	0.505395	0.693927	0.554508	0.350132	1.05911	3.19476	1.50509	4.96681	2.66322	1.68491	1.39894	3.68431	2.02237	1.44647	1.23497	2.87156	1.57401	1.57005	1.43301	2.37488	1.898
A32	HCC	0.865938	0.755229	0.385338	0.503772	0.63937	0.521794	0.380189	0.579295	0.562989	0.416234	0.346719	0.340711	0.529518	0.405077	0.211121	0.776684	1.02728	0.450563	0.44713	0.780975	0.350151	0.46601	0.310674	0.557839	0.494331	0.478884	0.411085	0.475451	0.715751	0.538959	0.355301	1.06934	3.2183	1.50874	4.92358	2.6639	1.65035	1.36714	3.77872	2.04598	1.41863	1.24184	2.8158	1.58598	1.59885	1.46755	2.3352	1.8649
A43	HCC	0.835893	0.673403	0.367825	0.519806	0.58367	0.56346	0.382377	0.574778	0.550525	0.422797	0.308812	0.348424	0.514147	0.387227	0.205335	0.736459	1.00081	0.449475	0.452708	0.82215	0.359741	0.446241	0.272433	0.573969	0.506871	0.462409	0.389652	0.481002	0.68553	0.564268	0.359741	1.06386	3.14309	1.52789	4.9426	2.6346	1.74778	1.40097	3.71948	2.00808	1.41471	1.2595	2.92724	1.53436	1.61358	1.41633	2.35166	1.86823
A44	HCC	0.828853	0.69245	0.376314	0.478216	0.585734	0.556848	0.391559	0.553639	0.565674	0.428468	0.321752	0.319345	0.491054	0.429271	0.233491	0.710102	0.970874	0.475808	0.484635	0.777501	0.38514	0.475808	0.321752	0.576908	0.466982	0.472599	0.402792	0.47982	0.683624	0.54401	0.345021	1.02463	3.17901	1.47797	5.01725	2.6342	1.76442	1.4186	4.02391	2.01396	1.44909	1.27818	2.98484	1.58228	1.60555	1.4515	2.30843	1.79652
A121	HCC	0.877628	0.685356	0.366712	0.470601	0.596973	0.538051	0.379117	0.581467	0.593872	0.443466	0.355858	0.351206	0.526422	0.420207	0.224059	0.768312	1.01718	0.502388	0.461298	0.803976	0.379892	0.509366	0.319419	0.579917	0.492309	0.447342	0.38842	0.479904	0.695435	0.541152	0.368263	1.03191	3.12907	1.55523	4.96961	2.63366	1.75448	1.49398	3.89738	2.02506	1.45444	1.33272	2.96393	1.59477	1.60873	1.44281	2.34215	1.85294
A141	HCC	0.855492	0.693027	0.361818	0.496813	0.587857	0.535271	0.376731	0.572944	0.566666	0.450507	0.35554	0.349261	0.555678	0.40577	0.185226	0.764449	1.04386	0.492104	0.454431	0.819389	0.399491	0.496029	0.294321	0.572944	0.508586	0.470913	0.361033	0.477192	0.675761	0.564311	0.345336	1.09801	3.2854	1.52576	4.89671	2.67165	1.71962	1.53125	3.79713	2.08772	1.43786	1.31699	2.99736	1.63328	1.62387	1.43315	2.33651	1.86796
A143	HCC	0.843809	0.660247	0.377696	0.488217	0.591051	0.556453	0.392112	0.582401	0.530504	0.455541	0.344059	0.36328	0.472841	0.413255	0.197978	0.737131	1.04371	0.480529	0.487256	0.802483	0.395956	0.504555	0.349825	0.598739	0.493023	0.461308	0.421904	0.487256	0.674663	0.507439	0.38154	0.984123	3.11959	1.58671	4.90428	2.59966	1.90001	1.55115	3.85769	2.09895	1.54154	1.29839	2.95621	1.60304	1.71261	1.43198	2.19121	1.925
A147	HCC	0.860423	0.734057	0.34928	0.460028	0.607691	0.575745	0.394005	0.556577	0.565096	0.499074	0.388326	0.35496	0.486295	0.452219	0.225045	0.70992	0.981819	0.475646	0.464287	0.779492	0.403944	0.498364	0.34928	0.579294	0.482035	0.490555	0.403234	0.497654	0.675134	0.595623	0.35638	1.06275	3.09596	1.53982	4.93181	2.58056	1.73788	1.51994	3.91592	2.02611	1.42197	1.31903	3.08673	1.57247	1.57531	1.46243	2.33635	1.79823
A159	HCC	0.875127	0.678452	0.37048	0.483302	0.618992	0.55877	0.399448	0.583164	0.576303	0.413932	0.349898	0.348374	0.512269	0.419268	0.202011	0.732576	0.974226	0.484826	0.432227	0.807282	0.394112	0.494736	0.290438	0.559532	0.484826	0.470343	0.387251	0.490925	0.731813	0.537425	0.346087	1.03369	3.0881	1.52156	4.96871	2.55601	1.74187	1.50632	3.86489	2.09405	1.50098	1.29744	3.04922	1.64734	1.64582	1.46668	2.39898	1.87603
A6	HCC	0.847678	0.69139	0.365417	0.481517	0.573057	0.534357	0.40114	0.544032	0.574546	0.442073	0.372859	0.353509	0.529148	0.404117	0.2322	0.685436	1.00843	0.494169	0.460679	0.79335	0.430165	0.491192	0.336392	0.576779	0.494913	0.498634	0.409327	0.497146	0.651202	0.53138	0.349044	1.08137	3.02678	1.50037	5.00495	2.54676	1.62093	1.47953	3.88935	1.96477	1.3798	1.2704	3.09451	1.60903	1.53311	1.40585	2.3793	1.82932
A17	HCC	0.877483	0.682665	0.367899	0.506364	0.630338	0.53776	0.391244	0.573986	0.627118	0.507974	0.364679	0.394465	0.500729	0.453232	0.210113	0.703596	0.990187	0.457257	0.430691	0.826766	0.40171	0.486238	0.290616	0.55064	0.489458	0.455647	0.394465	0.455647	0.671395	0.53454	0.340528	1.05217	3.13881	1.53278	4.89217	2.60588	1.78556	1.48367	3.70636	2.1285	1.41927	1.27356	3.00357	1.59798	1.68251	1.45308	2.37806	1.82661
A28	HCC	0.909333	0.693585	0.346412	0.514301	0.591028	0.529494	0.346412	0.550765	0.58647	0.424659	0.335777	0.348691	0.505944	0.387435	0.214988	0.720933	1.02708	0.473278	0.44593	0.77487	0.405667	0.427698	0.287917	0.559122	0.513541	0.455806	0.378319	0.502146	0.70346	0.546967	0.334258	1.05747	3.24914	1.50872	5.02678	2.71204	1.72447	1.40084	3.72317	1.96528	1.42743	1.24891	2.89057	1.5505	1.58013	1.37577	2.3512	1.88932
A34	HCC	0.856499	0.666716	0.357287	0.481059	0.609781	0.51819	0.353987	0.564398	0.57265	0.424949	0.306128	0.353987	0.527267	0.410096	0.211237	0.739329	0.995123	0.471157	0.437326	0.809466	0.382042	0.444752	0.282199	0.523966	0.45713	0.485185	0.368839	0.467857	0.678268	0.556972	0.320156	1.07681	3.25024	1.54219	5.06803	2.68007	1.72538	1.4374	3.74285	2.07771	1.46215	1.3128	2.96392	1.65029	1.63874	1.43575	2.3071	1.85987
A45	HCC	0.886238	0.666095	0.369873	0.470232	0.595681	0.542264	0.390107	0.563307	0.520412	0.442714	0.345592	0.367445	0.477516	0.406294	0.21124	0.699278	1.00845	0.490466	0.46052	0.789925	0.3982	0.495322	0.327787	0.598919	0.471851	0.502606	0.375538	0.488038	0.700897	0.537408	0.364207	1.02868	3.03992	1.52481	4.98155	2.60206	1.77167	1.48435	3.96743	2.07113	1.42122	1.29253	2.96141	1.57257	1.61303	1.41879	2.37139	1.88659
A50	HCC	0.892316	0.670517	0.359998	0.534025	0.603977	0.542556	0.383884	0.559617	0.590328	0.415447	0.312225	0.383884	0.534025	0.408623	0.211563	0.76862	1.02284	0.446158	0.445305	0.813833	0.371941	0.47175	0.271278	0.531466	0.487106	0.441893	0.376206	0.454689	0.702081	0.524641	0.313078	1.03905	3.35258	1.51847	4.94101	2.79126	1.7744	1.40928	3.65201	2.00899	1.46729	1.23866	2.78955	1.62681	1.678	1.48179	2.32207	1.95695
A51	HCC	0.901117	0.693629	0.377252	0.516149	0.599316	0.569307	0.366963	0.594171	0.576166	0.42698	0.31552	0.345528	0.532439	0.400401	0.211775	0.751074	1.05459	0.438126	0.432982	0.802517	0.385826	0.423551	0.276937	0.550445	0.477566	0.470707	0.364391	0.48614	0.673051	0.520436	0.320664	1.09232	3.24522	1.6419	4.8494	2.66134	1.70192	1.41212	3.75708	2.08689	1.43441	1.19949	2.86111	1.51158	1.63504	1.43356	2.38354	1.8914
A52	HCC	0.909778	0.710601	0.359419	0.503935	0.617002	0.542872	0.357921	0.561592	0.608017	0.417824	0.323477	0.347438	0.52565	0.38937	0.211158	0.768257	1.04681	0.486713	0.481471	0.798958	0.366907	0.450771	0.298767	0.557099	0.479974	0.453766	0.372148	0.460505	0.712847	0.55635	0.340699	1.0528	3.20407	1.58144	5.0723	2.66644	1.702	1.44292	3.79262	1.99103	1.37103	1.24748	2.93076	1.57171	1.60316	1.42794	2.32349	1.86973
A79	HCC	0.795633	0.706048	0.363653	0.474495	0.597484	0.546618	0.408445	0.572431	0.547377	0.463107	0.364412	0.340118	0.480568	0.426666	0.220925	0.712881	1.00213	0.497271	0.453997	0.793356	0.425907	0.507899	0.324175	0.562561	0.494234	0.506381	0.381874	0.506381	0.688587	0.542822	0.352265	1.04389	3.0808	1.51155	5.08051	2.60782	1.71577	1.45461	4.0799	2.03236	1.41058	1.29974	3.08915	1.54723	1.52977	1.42804	2.38159	1.81219
A113	HCC	0.828515	0.71787	0.372766	0.476165	0.577589	0.614471	0.406354	0.551245	0.605909	0.501192	0.397134	0.371449	0.478141	0.422819	0.216678	0.70404	0.961551	0.500533	0.458383	0.744214	0.420185	0.513047	0.369473	0.603933	0.507778	0.500533	0.407013	0.4788	0.659255	0.55849	0.349715	1.03202	2.98674	1.53585	4.8453	2.51452	1.7084	1.63661	4.10372	2.12595	1.42586	1.41532	3.20341	1.59973	1.5747	1.4904	2.35909	1.75714
A118	HCC	0.873543	0.716602	0.388653	0.493034	0.561881	0.549296	0.368665	0.578167	0.596675	0.441954	0.35534	0.344976	0.497476	0.425667	0.193956	0.718823	1.00087	0.481929	0.444175	0.786929	0.418264	0.476747	0.307221	0.566323	0.476747	0.441954	0.369405	0.511541	0.704017	0.551517	0.35608	1.06084	3.25284	1.56201	4.85705	2.69984	1.78188	1.49465	3.82212	2.04765	1.49835	1.34289	2.95968	1.64715	1.69527	1.50205	2.35561	1.93586
A120	HCC	0.870821	0.686317	0.37079	0.508053	0.58025	0.540141	0.397529	0.570446	0.574011	0.418921	0.339593	0.343159	0.551728	0.406442	0.226396	0.754058	1.0063	0.488444	0.431399	0.789711	0.401095	0.483096	0.303049	0.555293	0.474183	0.500031	0.384159	0.493792	0.684535	0.541032	0.32355	1.03482	3.22747	1.5402	4.9397	2.67931	1.78353	1.46622	3.74711	2.0438	1.47246	1.32985	2.85401	1.66321	1.63112	1.4992	2.31476	1.91812
A148	HCC	0.878204	0.724766	0.368393	0.509104	0.623652	0.53668	0.366272	0.584055	0.571328	0.421425	0.329503	0.380414	0.539509	0.394555	0.207177	0.781333	1.03306	0.456779	0.432738	0.817394	0.378292	0.449708	0.26233	0.567085	0.476578	0.483649	0.362736	0.477992	0.710624	0.572035	0.342231	1.05144	3.32119	1.53155	4.9178	2.69047	1.7352	1.49903	3.61747	2.04207	1.48559	1.29892	2.8326	1.62772	1.65742	1.39791	2.30864	1.94025
A153	HCC	0.878419	0.726913	0.362672	0.533802	0.622508	0.577762	0.366597	0.605238	0.584042	0.441172	0.339121	0.372877	0.508682	0.433322	0.211166	0.711998	0.995384	0.445882	0.435677	0.774798	0.394072	0.464722	0.286526	0.575407	0.467077	0.462367	0.357962	0.468647	0.657833	0.525167	0.338336	1.04955	3.29466	1.5912	4.88822	2.69178	1.71366	1.57472	3.66204	2.09596	1.48837	1.33608	2.88881	1.6281	1.67441	1.46403	2.31576	1.90363
A160	HCC	0.880979	0.720088	0.33748	0.487907	0.610865	0.553964	0.382608	0.54677	0.584704	0.442779	0.38457	0.363641	0.522571	0.429698	0.213214	0.720742	0.989549	0.470902	0.45913	0.805766	0.380646	0.525841	0.313281	0.561812	0.486599	0.457168	0.373452	0.463708	0.664495	0.536305	0.355793	1.05103	3.18971	1.55725	5.07593	2.6207	1.70244	1.4683	3.89541	1.99741	1.43429	1.30675	3.04517	1.59453	1.5978	1.41074	2.36367	1.86203
[truncated: 48 more columns]

## Sheet: S2
Table S2: Mutational profiles in Liang et al. cohort (all the values are mutiplied by 100)
Sample	Group	A[C>A]A	A[C>A]C	A[C>A]G	A[C>A]T	C[C>A]A	C[C>A]C	C[C>A]G	C[C>A]T	G[C>A]A	G[C>A]C	G[C>A]G	G[C>A]T	T[C>A]A	T[C>A]C	T[C>A]G	T[C>A]T	A[C>G]A	A[C>G]C	A[C>G]G	A[C>G]T	C[C>G]A	C[C>G]C	C[C>G]G	C[C>G]T	G[C>G]A	G[C>G]C	G[C>G]G	G[C>G]T	T[C>G]A	T[C>G]C	T[C>G]G	T[C>G]T	A[C>T]A	A[C>T]C	A[C>T]G	A[C>T]T	C[C>T]A	C[C>T]C	C[C>T]G	C[C>T]T	G[C>T]A	G[C>T]C	G[C>T]G	G[C>T]T	T[C>T]A	T[C>T]C	T[C>T]G	T[C>T]T
HCC09	HCC	0.855278	0.694735	0.344526	0.490151	0.674845	0.595285	0.360865	0.618016	0.571132	0.451081	0.33316	0.355892	0.461736	0.440425	0.21453	0.678397	1.00374	0.443267	0.406328	0.750854	0.402066	0.481626	0.314691	0.5278	0.453212	0.470261	0.373651	0.513593	0.634355	0.544138	0.311139	1.03216	3.13057	1.57132	4.67916	2.60703	1.82705	1.51165	3.70384	2.06361	1.94569	1.77378	3.01052	1.8093	1.61892	1.4534	2.24617	1.89241
HCC12	HCC	0.86076	0.711824	0.372339	0.496452	0.586251	0.579681	0.365038	0.549017	0.556318	0.443886	0.342406	0.328534	0.499372	0.415413	0.214642	0.695763	1.04912	0.491341	0.453377	0.784832	0.37964	0.470169	0.320503	0.549017	0.498642	0.462868	0.392051	0.498642	0.709634	0.539526	0.330725	1.03014	3.02982	1.52002	4.87545	2.56403	1.75218	1.45066	3.76646	1.98508	1.63172	1.44555	2.9736	1.67552	1.57112	1.3981	2.27346	1.85147
HCC07	HCC	0.896519	0.703543	0.361741	0.479236	0.603139	0.565398	0.376695	0.558989	0.557565	0.425829	0.334682	0.33753	0.460009	0.390224	0.220035	0.652273	1.04819	0.490629	0.454312	0.796827	0.373134	0.4536	0.295517	0.556141	0.491341	0.474251	0.39877	0.465706	0.701407	0.557565	0.342515	1.05888	3.08619	1.53882	4.81372	2.56423	1.68195	1.43415	3.82961	2.01094	1.59365	1.37932	3.01569	1.67483	1.55591	1.37789	2.30005	1.86425
HCC10	HCC	0.931345	0.695993	0.371609	0.496253	0.633284	0.565155	0.373157	0.580639	0.556639	0.414189	0.296513	0.336771	0.522575	0.409544	0.202062	0.72696	1.04128	0.454447	0.433544	0.748637	0.352254	0.450576	0.252384	0.537285	0.464511	0.449028	0.381673	0.488511	0.685928	0.503221	0.3089	1.04515	3.23532	1.51431	4.78679	2.64462	1.68927	1.37573	3.58448	1.99275	1.71714	1.50734	2.96513	1.74114	1.60256	1.41057	2.30552	1.88282
HCC11	HCC	0.907612	0.698883	0.367795	0.492313	0.58876	0.588041	0.38435	0.551333	0.565728	0.422497	0.335406	0.339005	0.534059	0.407382	0.219526	0.730552	1.00262	0.483676	0.429694	0.800369	0.426815	0.456325	0.313814	0.550613	0.47216	0.447688	0.372834	0.490154	0.675131	0.545575	0.335406	1.08323	3.14965	1.49493	4.84396	2.68613	1.72525	1.38913	3.64628	2.00164	1.66048	1.46398	2.99634	1.64608	1.58058	1.39273	2.30178	1.82314
HCC05	HCC	0.874763	0.704975	0.356008	0.481198	0.6103	0.529709	0.388871	0.558659	0.562571	0.418603	0.327841	0.34036	0.493717	0.429557	0.229254	0.694803	1.00621	0.483545	0.45616	0.773047	0.388088	0.472591	0.284807	0.554747	0.480416	0.448336	0.374004	0.475721	0.687761	0.539881	0.320016	1.04064	3.17278	1.46941	4.75095	2.62116	1.73075	1.45377	3.63911	2.00069	1.73075	1.53357	3.05228	1.6752	1.58287	1.43577	2.29175	1.85985
HCC06	HCC	0.901036	0.698483	0.370477	0.502463	0.609621	0.565843	0.369823	0.561923	0.585445	0.448231	0.350222	0.329313	0.481555	0.418828	0.19994	0.703057	0.995779	0.460646	0.43843	0.773624	0.393999	0.470447	0.30579	0.545588	0.465873	0.461953	0.390732	0.486128	0.676921	0.535133	0.33062	1.06373	3.04941	1.47537	4.87043	2.61555	1.71452	1.46753	3.76815	2.0471	1.61455	1.54071	3.03896	1.69296	1.58776	1.46949	2.29081	1.88571
HCC08	HCC	0.891978	0.686934	0.380479	0.516681	0.603288	0.515201	0.366414	0.561835	0.569978	0.424892	0.330143	0.32052	0.478929	0.397504	0.204304	0.708401	1.0378	0.475228	0.465605	0.792047	0.361233	0.458943	0.302754	0.541109	0.468566	0.447099	0.396764	0.478929	0.692116	0.510019	0.330883	1.03854	3.11045	1.51451	4.90033	2.66113	1.64997	1.40348	3.7352	1.9779	1.64923	1.45899	2.96833	1.78396	1.58113	1.38793	2.33765	1.86908
HCC13	HCC	0.9164	0.710477	0.370006	0.476659	0.618591	0.511937	0.392157	0.55706	0.534909	0.423333	0.323242	0.331446	0.493068	0.392977	0.211666	0.683403	0.974649	0.459431	0.449586	0.806465	0.384773	0.456969	0.29945	0.564443	0.465994	0.453688	0.374928	0.483223	0.67684	0.523423	0.324063	1.02059	3.09705	1.50053	4.77808	2.67044	1.64821	1.41685	3.70416	1.94109	1.65723	1.54648	2.97563	1.70892	1.61375	1.471	2.29059	1.83854
HCC15	HCC	0.890583	0.673992	0.357756	0.489925	0.582651	0.555663	0.375055	0.547359	0.581267	0.453942	0.332844	0.35222	0.475393	0.422802	0.226971	0.730735	0.978465	0.478161	0.452558	0.793014	0.390971	0.474701	0.294093	0.550819	0.470549	0.469857	0.360524	0.503072	0.673992	0.563967	0.346684	1.08572	3.01705	1.48915	4.86188	2.56726	1.65384	1.46631	3.74017	1.9853	1.60955	1.47047	3.10009	1.67253	1.57357	1.4158	2.33199	1.84275
HL01	Control	0.894741	0.717329	0.359014	0.487532	0.606272	0.573444	0.376476	0.559475	0.564364	0.449116	0.344346	0.364602	0.528742	0.41559	0.194873	0.752253	1.03234	0.474261	0.460292	0.772508	0.360411	0.457498	0.299644	0.544807	0.445624	0.444926	0.380666	0.451212	0.663547	0.529441	0.333869	1.05259	3.1969	1.56597	4.82713	2.66047	1.71544	1.45282	3.77314	2.01369	1.5534	1.48774	3.0118	1.70287	1.57715	1.42209	2.32172	1.80415
HL02	Control	0.884398	0.70697	0.34595	0.49666	0.584347	0.572701	0.392533	0.589142	0.575441	0.467203	0.34458	0.34869	0.529543	0.437746	0.219216	0.693269	1.00154	0.453502	0.466518	0.771365	0.369926	0.498716	0.334304	0.591882	0.504196	0.472684	0.391848	0.480219	0.659702	0.515842	0.35554	1.0262	3.08409	1.53793	4.81384	2.53331	1.66946	1.50094	3.85819	2.01884	1.57904	1.43107	3.13615	1.65645	1.57013	1.3975	2.35862	1.79757
HL03	Control	0.86092	0.698985	0.354617	0.487855	0.598545	0.597861	0.402446	0.555499	0.57873	0.441393	0.329336	0.343685	0.513136	0.412012	0.203614	0.75228	1.01329	0.46804	0.459841	0.772779	0.409962	0.47214	0.312938	0.595812	0.489905	0.491271	0.371016	0.50152	0.675071	0.524751	0.353934	1.03994	3.05353	1.47996	4.86283	2.60531	1.62823	1.45332	3.86936	2.06143	1.55102	1.43282	3.0877	1.69314	1.56469	1.41847	2.35933	1.8298
HL04	Control	0.896336	0.72933	0.363608	0.524977	0.596148	0.567257	0.372769	0.58135	0.575713	0.453101	0.365722	0.346696	0.49679	0.411526	0.208581	0.724398	1.03868	0.473536	0.432666	0.798388	0.379111	0.459443	0.288913	0.56021	0.474241	0.463671	0.373474	0.49679	0.673662	0.536252	0.339649	1.03375	3.10899	1.51574	4.91717	2.60515	1.60523	1.4044	3.76856	2.0379	1.61862	1.3889	3.08221	1.65103	1.53758	1.39172	2.2951	1.85327
HL05	Control	0.883635	0.69397	0.385212	0.505039	0.595461	0.53665	0.385947	0.528564	0.58664	0.416088	0.333017	0.334487	0.491807	0.395504	0.194076	0.723375	1.00493	0.445493	0.444023	0.840262	0.381536	0.462401	0.297731	0.568996	0.477104	0.452845	0.408736	0.495483	0.647656	0.574142	0.354336	1.04978	3.11037	1.54158	4.84161	2.5943	1.6695	1.43131	3.81977	1.94076	1.51144	1.4416	2.94202	1.64818	1.61877	1.34457	2.33259	1.82902
HL06	Control	0.878119	0.707105	0.378461	0.454302	0.617137	0.578473	0.382179	0.540553	0.564346	0.457276	0.352437	0.337567	0.489248	0.431252	0.217113	0.726437	1.00006	0.455046	0.472147	0.800791	0.415638	0.459507	0.317491	0.553193	0.47066	0.469173	0.391101	0.478839	0.671415	0.524938	0.347976	1.03947	3.04033	1.45882	4.84118	2.60462	1.67445	1.43429	3.8374	2.03135	1.56664	1.43503	3.00464	1.67891	1.57556	1.39488	2.30274	1.81423
HL07	Control	0.895466	0.704809	0.381316	0.495398	0.611824	0.533685	0.37819	0.541499	0.593071	0.385222	0.318805	0.328963	0.512588	0.400069	0.213318	0.718874	1.01893	0.428199	0.449296	0.804044	0.386785	0.466486	0.266452	0.54775	0.468831	0.459454	0.367251	0.471956	0.680586	0.518058	0.343028	1.03065	3.15914	1.46353	4.84615	2.63952	1.67529	1.37836	3.61937	2.02144	1.61278	1.50573	3.01849	1.67763	1.57136	1.42681	2.32931	1.84407
HL08	Control	0.892719	0.696997	0.357651	0.485081	0.597023	0.551261	0.392149	0.546333	0.576606	0.454808	0.340754	0.335826	0.502682	0.415382	0.199242	0.708965	0.99058	0.466072	0.430167	0.780073	0.380884	0.464664	0.313296	0.576606	0.46396	0.465368	0.377364	0.491418	0.658275	0.554781	0.338642	1.0462	3.10762	1.54184	4.8825	2.58593	1.64956	1.47425	3.7849	2.03607	1.61928	1.4292	3.00624	1.63477	1.59112	1.43976	2.32332	1.86992
HL09	Control	0.883862	0.699253	0.36545	0.499574	0.629931	0.513137	0.376753	0.56739	0.596777	0.418949	0.330035	0.325514	0.498067	0.42347	0.192897	0.748985	0.991613	0.471695	0.465667	0.803991	0.405386	0.445322	0.299895	0.541771	0.471695	0.443815	0.351887	0.478476	0.66836	0.530468	0.330035	1.0421	3.11424	1.49646	4.87895	2.6335	1.66751	1.38419	3.70875	1.98247	1.65771	1.44598	2.95073	1.7097	1.60195	1.36611	2.30874	1.87246
HL10	Control	0.892195	0.719039	0.354384	0.475446	0.61852	0.560557	0.369058	0.551752	0.589906	0.434358	0.341177	0.352182	0.518735	0.414548	0.203972	0.7073	0.991247	0.447565	0.416749	0.793144	0.392537	0.454169	0.332372	0.550285	0.479849	0.474713	0.388868	0.492322	0.668413	0.529741	0.332372	1.02647	3.15937	1.48797	4.88286	2.60615	1.67433	1.40873	3.73167	1.96195	1.58482	1.46009	3.08086	1.67433	1.54006	1.39626	2.31413	1.8651
LC01-DF228-3	Lung cancer	0.873373	0.69321	0.372257	0.498729	0.622815	0.53333	0.346008	0.634746	0.564352	0.374644	0.313794	0.361519	0.468901	0.405665	0.211184	0.746901	0.965244	0.440266	0.416403	0.793433	0.35436	0.445038	0.233854	0.519013	0.428335	0.436686	0.323339	0.477253	0.663382	0.468901	0.320953	1.02729	3.50542	1.56778	4.7081	2.67978	1.85771	1.42221	3.27276	2.05815	1.99253	1.69067	2.68693	1.8422	1.78493	1.47948	2.25025	2.07844
LC02-DF114-1	Lung cancer	0.860847	0.682181	0.351426	0.506467	0.63936	0.528616	0.370622	0.727955	0.544859	0.379481	0.273168	0.304176	0.556671	0.416396	0.227394	0.761916	1.00408	0.475459	0.426732	0.806213	0.375052	0.3972	0.240683	0.500561	0.447404	0.404583	0.307129	0.507944	0.68661	0.530093	0.296793	1.02327	3.43453	1.57256	4.80923	2.83799	1.83539	1.39389	3.22633	1.98896	2.18239	1.76451	2.60469	1.89593	1.9358	1.41752	2.1691	2.03473
LC03-DF166-1	Lung cancer	0.913178	0.687579	0.330104	0.448709	0.646938	0.568974	0.408068	0.642791	0.539115	0.443733	0.340057	0.340886	0.516721	0.430462	0.20984	0.686749	1.00027	0.493497	0.431292	0.785449	0.380698	0.472762	0.319322	0.540774	0.51755	0.473592	0.373233	0.500962	0.682602	0.534968	0.318492	1.03593	3.1476	1.49376	4.78319	2.60185	1.72268	1.42492	3.69169	2.07684	1.84792	1.62647	2.9303	1.73263	1.62232	1.43156	2.30326	1.93335
LC04-DF190-3	Lung cancer	0.885169	0.697284	0.331562	0.454139	0.645038	0.590783	0.377779	0.657095	0.567674	0.419978	0.342614	0.360699	0.492319	0.429021	0.194918	0.682213	1.01679	0.464186	0.445096	0.762592	0.380794	0.419978	0.295391	0.539541	0.478253	0.441077	0.364718	0.493324	0.693265	0.489305	0.351656	1.01277	3.18299	1.51313	4.71621	2.5892	1.83062	1.49102	3.70646	2.07276	2.04162	1.68293	2.98305	1.78039	1.64776	1.47796	2.30385	1.8688
LC05-DF291-2	Lung cancer	0.909476	0.733491	0.347267	0.486979	0.625348	0.538028	0.382866	0.568254	0.580345	0.445334	0.34458	0.35264	0.524594	0.4319	0.217629	0.738865	1.01225	0.468843	0.426527	0.769763	0.371448	0.489666	0.298904	0.548103	0.469515	0.455409	0.374134	0.493696	0.717371	0.53467	0.313682	1.04113	3.0804	1.52542	4.88658	2.5914	1.70342	1.52744	3.75881	2.02382	1.60602	1.46765	3.02935	1.68931	1.56572	1.43541	2.35967	1.85589
LC06-DF097-1	Lung cancer	0.857071	0.645712	0.359698	0.44017	0.621473	0.564271	0.382967	0.660255	0.508037	0.409145	0.304435	0.327704	0.505129	0.395571	0.199725	0.682554	1.02189	0.466347	0.433383	0.752361	0.381028	0.424657	0.283105	0.521611	0.435322	0.424657	0.360668	0.479921	0.662194	0.525489	0.300557	1.02577	3.17039	1.51733	4.74298	2.6798	1.79074	1.44073	3.57856	2.04863	1.99046	1.74517	2.91637	1.88284	1.73547	1.45043	2.22315	1.91193
LC07-DF084-3	Lung cancer	0.930941	0.743283	0.369304	0.494854	0.613726	0.552287	0.402695	0.581671	0.579	0.432747	0.33992	0.358619	0.506875	0.417387	0.221048	0.751965	1.01976	0.461463	0.429408	0.765321	0.420059	0.48083	0.276477	0.552955	0.489512	0.458792	0.367301	0.475488	0.684515	0.546277	0.339252	1.06317	3.16613	1.47989	4.86573	2.56576	1.67623	1.42646	3.66299	2.01882	1.58273	1.3904	2.91837	1.61479	1.56337	1.43448	2.3741	1.88325
LC08-DF222-2	Lung cancer	0.844639	0.718219	0.361875	0.483554	0.586269	0.561776	0.400591	0.600491	0.581529	0.429825	0.301036	0.3279	0.502517	0.444048	0.211752	0.681874	1.01688	0.467751	0.455109	0.778269	0.384789	0.474072	0.307357	0.549924	0.45906	0.435356	0.376887	0.45669	0.683454	0.554664	0.3279	1.01293	3.04907	1.49965	4.8387	2.65322	1.69876	1.49886	3.77124	2.04562	1.75328	1.5194	2.98586	1.74696	1.56444	1.41669	2.2795	1.89234
[truncated: 48 more columns]

## Sheet: S3
Table S3. Features in FreeSV and FreeSV+ models (including mutational profiles, mutiplied by 100) in Bie et al. dataset
Sid	Group	Type	Stage	A[C>A]A	A[C>A]C	A[C>A]G	A[C>A]T	C[C>A]A	C[C>A]C	C[C>A]G	C[C>A]T	G[C>A]A	G[C>A]C	G[C>A]G	G[C>A]T	T[C>A]A	T[C>A]C	T[C>A]G	T[C>A]T	A[C>G]A	A[C>G]C	A[C>G]G	A[C>G]T	C[C>G]A	C[C>G]C	C[C>G]G	C[C>G]T	G[C>G]A	G[C>G]C	G[C>G]G	G[C>G]T	T[C>G]A	T[C>G]C	T[C>G]G	T[C>G]T	A[C>T]A	A[C>T]C	A[C>T]G	A[C>T]T	C[C>T]A	C[C>T]C	C[C>T]G	C[C>T]T	G[C>T]A	G[C>T]C	G[C>T]G	G[C>T]T	T[C>T]A	T[C>T]C
HRR1235319	Train	Control	NA	0.499534	0.455495	0.301986	0.333442	0.430329	0.32086	0.315827	0.34225	0.425296	0.323376	0.413972	0.281853	0.332184	0.260463	0.20384	0.44417	0.714699	0.329668	0.429071	0.585097	0.470594	0.581322	0.434104	0.651785	0.371191	0.323376	0.391323	0.38629	0.471852	0.390065	0.346025	0.719732	2.45489	1.40423	3.7031	2.0082	1.59423	1.52251	3.30171	1.82953	1.14251	1.18907	2.32026	1.22556	1.29728	1.31364
HRR1235321	Train	Control	NA	0.521519	0.498486	0.299421	0.353712	0.465583	0.389905	0.33726	0.34384	0.444196	0.345486	0.376744	0.299421	0.399776	0.306002	0.19742	0.513293	0.743617	0.34384	0.394841	0.621874	0.447486	0.519874	0.394841	0.623519	0.370163	0.399776	0.353712	0.396486	0.445841	0.38497	0.315873	0.801198	2.66847	1.35068	3.68354	2.13543	1.54317	1.45433	3.06989	1.6863	1.14339	1.18288	2.12885	1.16149	1.31943	1.24704
HRR1235322	Train	Control	NA	0.614178	0.459579	0.344333	0.355577	0.458174	0.371037	0.340117	0.393524	0.449741	0.342928	0.376658	0.278277	0.380875	0.260007	0.203789	0.451147	0.767371	0.335901	0.383686	0.556555	0.465201	0.567799	0.389307	0.591691	0.362604	0.349955	0.386497	0.411794	0.480661	0.369631	0.324657	0.747695	2.61131	1.42371	3.5895	2.16579	1.53334	1.42512	3.04981	1.58112	1.08781	1.19744	2.19811	1.22695	1.32955	1.21711
HRR1235323	Train	Control	NA	0.540517	0.440948	0.32431	0.320043	0.509224	0.41819	0.347069	0.399698	0.438104	0.379785	0.408233	0.291595	0.37694	0.285905	0.176379	0.472242	0.689871	0.317198	0.429569	0.574655	0.480776	0.529138	0.388319	0.631552	0.389742	0.369828	0.372673	0.391164	0.514914	0.339957	0.331423	0.759569	2.46504	1.3897	3.58164	1.96009	1.52341	1.51345	3.08522	1.65569	1.06112	1.26453	2.145	1.22754	1.2816	1.24035
HRR1235324	Test	Control	NA	0.595212	0.45974	0.340121	0.334357	0.502976	0.433799	0.360298	0.367504	0.465505	0.311298	0.412181	0.317062	0.340121	0.270944	0.210414	0.453976	0.703302	0.328592	0.396328	0.59233	0.497211	0.560624	0.390563	0.600977	0.402093	0.364622	0.394887	0.380475	0.498652	0.357416	0.343004	0.73789	2.59703	1.40084	3.62604	2.0292	1.53775	1.47146	3.34933	1.69484	1.15007	1.16881	2.25114	1.2351	1.31581	1.28122
HRR1235325	Train	Control	NA	0.660132	0.476604	0.351406	0.351406	0.421119	0.394087	0.377015	0.401201	0.493676	0.386974	0.368479	0.294498	0.361365	0.295921	0.203446	0.503635	0.766834	0.344293	0.399778	0.628832	0.41685	0.552007	0.337179	0.635946	0.378438	0.367056	0.369901	0.419696	0.513594	0.384128	0.29023	0.799556	2.75434	1.40705	3.90673	2.25782	1.63326	1.4355	3.15128	1.80114	1.2221	1.12962	2.40151	1.33022	1.38002	1.34587
HRR1235326	Train	Control	NA	0.659428	0.495091	0.318273	0.318273	0.434765	0.407722	0.353636	0.382759	0.480529	0.347396	0.403561	0.318273	0.372358	0.260027	0.189299	0.530454	0.834165	0.353636	0.499251	0.632385	0.501331	0.619903	0.389	0.603262	0.422283	0.411882	0.328674	0.374438	0.574139	0.366117	0.39316	0.834165	2.62523	1.50191	3.60501	2.08853	1.49359	1.34174	2.94766	1.64337	1.22941	1.07755	2.1447	1.20652	1.27309	1.2086
HRR1235327	Train	Control	NA	0.661811	0.523163	0.317965	0.386364	0.412245	0.404851	0.37897	0.347543	0.54165	0.327208	0.421489	0.28469	0.430732	0.251414	0.221836	0.558287	0.859615	0.353089	0.410397	0.6766	0.428883	0.567531	0.317965	0.64887	0.395608	0.356786	0.367878	0.414094	0.539801	0.388213	0.334603	0.804156	2.82102	1.35505	3.70466	2.235	1.5547	1.45857	3.08907	1.74511	1.24598	1.11103	2.24424	1.23674	1.39202	1.30883
HRR1235328	Train	Control	NA	0.628456	0.46765	0.346225	0.395451	0.4496	0.360993	0.326535	0.369197	0.487341	0.339662	0.413501	0.290435	0.369197	0.274027	0.180497	0.516876	0.790903	0.329816	0.423346	0.600561	0.41186	0.569385	0.434833	0.65471	0.41186	0.351148	0.367557	0.380684	0.534926	0.39217	0.329816	0.720345	2.56141	1.41608	3.74284	2.08884	1.55391	1.4571	3.14556	1.73933	1.18964	1.17979	2.37599	1.21917	1.32091	1.24379
HRR1235330	Train	Control	NA	0.65167	0.456865	0.315399	0.378015	0.445269	0.378015	0.350186	0.380334	0.503247	0.396568	0.359462	0.282931	0.382653	0.243506	0.192486	0.459184	0.765306	0.343228	0.354824	0.582096	0.459184	0.600649	0.340909	0.674861	0.419759	0.391929	0.394249	0.354824	0.5218	0.403525	0.350186	0.779221	2.57885	1.32885	3.47635	2.01994	1.48191	1.37755	2.82468	1.61178	1.16419	1.17811	2.02458	1.24072	1.45176	1.24304
HRR1235331	Train	Control	NA	0.603155	0.492798	0.304431	0.36722	0.445231	0.428107	0.361512	0.378637	0.481382	0.376734	0.386247	0.294918	0.33868	0.251156	0.19027	0.410982	0.711608	0.315848	0.405274	0.608863	0.462355	0.584128	0.428107	0.633598	0.365318	0.351999	0.374831	0.390053	0.534658	0.414788	0.321556	0.7763	2.50395	1.4137	3.57897	2.02447	1.59256	1.49171	3.25551	1.79044	1.17967	1.21963	2.12531	1.11117	1.21392	1.25578
HRR1235332	Train	Control	NA	0.621436	0.472804	0.36133	0.384394	0.433083	0.354923	0.365174	0.403613	0.426677	0.363893	0.352361	0.294702	0.375424	0.275482	0.190915	0.463835	0.83029	0.34211	0.427958	0.599654	0.451022	0.516369	0.365174	0.648344	0.403613	0.404895	0.353642	0.394644	0.525338	0.36133	0.326735	0.79057	2.69204	1.43763	3.99257	2.32174	1.64777	1.44404	3.22378	1.78359	1.21853	1.1519	2.3653	1.33769	1.40176	1.36332
HRR1235333	Test	Control	NA	0.549238	0.477062	0.337992	0.350315	0.392564	0.408408	0.350315	0.345034	0.489385	0.387283	0.350315	0.295743	0.360877	0.301025	0.193642	0.445375	0.719994	0.362638	0.440094	0.631975	0.436574	0.56156	0.413689	0.644298	0.403126	0.37144	0.359117	0.378481	0.506989	0.383762	0.297504	0.769285	2.54551	1.27275	3.70559	1.9593	1.58082	1.40302	3.03489	1.72869	1.16537	1.14425	2.08781	1.15833	1.37309	1.31148
HRR1235334	Train	Control	NA	0.648409	0.395639	0.298927	0.380253	0.463777	0.413223	0.356075	0.373659	0.474767	0.331897	0.384649	0.274749	0.358273	0.270353	0.189028	0.481361	0.804466	0.314313	0.424213	0.567083	0.426411	0.593459	0.426411	0.676983	0.400035	0.325303	0.424213	0.386847	0.476965	0.331897	0.334095	0.751714	2.36724	1.321	3.41788	1.94303	1.56058	1.51222	3.02444	1.74081	1.08361	1.2067	2.27932	1.18472	1.30341	1.3122
HRR1235335	Train	Control	NA	0.626866	0.469713	0.352721	0.319545	0.48019	0.419075	0.330021	0.408598	0.455744	0.343991	0.337006	0.25843	0.371929	0.305575	0.188584	0.501144	0.794496	0.347483	0.436536	0.619882	0.492413	0.527336	0.405106	0.619882	0.370183	0.387644	0.41209	0.398121	0.529082	0.41209	0.268906	0.768304	2.54588	1.30088	3.62849	2.12331	1.50169	1.42311	3.15354	1.75662	1.21008	1.19786	2.19665	1.23802	1.43882	1.27469
HRR1235336	Test	Control	NA	0.567987	0.461251	0.316395	0.327831	0.426943	0.386917	0.303053	0.400259	0.455533	0.358327	0.411695	0.329737	0.362139	0.259215	0.188694	0.451721	0.760493	0.308771	0.331643	0.594671	0.430755	0.573705	0.392635	0.676629	0.352609	0.346891	0.337361	0.419319	0.505089	0.383105	0.352609	0.737621	2.6055	1.38757	3.45938	1.86025	1.60485	1.46952	2.91046	1.68299	1.13216	1.17219	2.06801	1.13216	1.32467	1.16647
HRR1235337	Train	Control	NA	0.616065	0.438741	0.319915	0.358305	0.442397	0.38207	0.350993	0.367445	0.486271	0.319915	0.37293	0.263244	0.323571	0.261416	0.179152	0.42046	0.871997	0.341852	0.376586	0.588644	0.500896	0.590472	0.400351	0.709298	0.455194	0.393039	0.38207	0.442397	0.446053	0.391211	0.318087	0.734891	2.3564	1.31988	3.49347	1.84271	1.57947	1.49537	3.02914	1.70926	1.04567	1.17546	2.15714	1.23579	1.25407	1.1846
HRR1235338	Test	Control	NA	0.625316	0.497219	0.364065	0.402832	0.451711	0.367436	0.332041	0.379235	0.470251	0.350581	0.392719	0.308444	0.372493	0.274735	0.195517	0.522501	0.827575	0.367436	0.404517	0.662397	0.460138	0.561267	0.369122	0.62026	0.421372	0.418001	0.36238	0.39609	0.529243	0.416316	0.323614	0.873083	2.58217	1.35345	3.67942	2.10686	1.57762	1.53379	3.07096	1.76808	1.17479	1.20849	2.15237	1.20681	1.32648	1.26074
HRR1235339	Train	Control	NA	0.553986	0.46924	0.337414	0.317012	0.340552	0.384495	0.338983	0.360954	0.433145	0.378217	0.393911	0.262084	0.310734	0.268362	0.196171	0.440992	0.779975	0.345261	0.404896	0.563402	0.453547	0.599498	0.412743	0.688952	0.373509	0.39705	0.437853	0.408035	0.481795	0.389203	0.326428	0.775267	2.53923	1.3779	3.70056	1.97426	1.46893	1.53013	3.27684	1.77338	1.11425	1.26648	2.29598	1.19429	1.21155	1.20213
HRR1235340	Train	Control	NA	0.574713	0.455737	0.312563	0.348861	0.401291	0.383142	0.352894	0.326679	0.427506	0.340795	0.350877	0.288365	0.322646	0.276265	0.179472	0.494051	0.800565	0.344828	0.399274	0.562613	0.445654	0.606977	0.375076	0.629159	0.411373	0.373059	0.362976	0.435572	0.532365	0.377092	0.300464	0.697721	2.34725	1.43779	3.45634	1.85118	1.5124	1.44787	3.04094	1.66969	1.02843	1.18169	2.07098	1.21194	1.2442	1.25025
HRR1235341	Train	Control	NA	0.692976	0.452181	0.341893	0.352922	0.435638	0.378656	0.316159	0.400713	0.452181	0.369465	0.393361	0.303292	0.387846	0.301454	0.185652	0.485267	0.84738	0.330864	0.406228	0.632318	0.444828	0.564307	0.362112	0.691138	0.367627	0.38417	0.360274	0.454019	0.533059	0.365789	0.338217	0.803265	2.70757	1.35654	3.6873	2.13224	1.48337	1.43558	3.12299	1.73152	1.11942	1.12678	2.24436	1.27383	1.38963	1.2775
HRR1235342	Train	Control	NA	0.619447	0.480887	0.312441	0.418399	0.499905	0.355911	0.293422	0.358627	0.475453	0.364061	0.39123	0.326025	0.374929	0.309724	0.163012	0.475453	0.758008	0.326025	0.350477	0.679219	0.483604	0.573261	0.355911	0.662917	0.415682	0.353194	0.407531	0.412965	0.47817	0.345043	0.271687	0.728122	2.4479	1.34214	3.39338	1.97245	1.45353	1.33399	2.76306	1.63284	1.09218	1.11664	2.03222	1.10577	1.23618	1.1275
HRR1235343	Train	Control	NA	0.653009	0.419974	0.355954	0.386684	0.537772	0.37388	0.340589	0.363636	0.448143	0.350832	0.425096	0.297055	0.394366	0.297055	0.158771	0.524968	0.747759	0.294494	0.350832	0.586428	0.453265	0.573624	0.371319	0.65557	0.37388	0.327785	0.335467	0.361076	0.522407	0.353393	0.294494	0.768246	2.44046	1.28297	3.29321	1.97695	1.52881	1.31882	2.8886	1.58259	1.15493	1.10627	1.92061	1.13188	1.36236	1.25736
HRR1235344	Train	Control	NA	0.602033	0.451525	0.342064	0.359656	0.439797	0.369429	0.320563	0.357701	0.506255	0.398749	0.344019	0.293198	0.381157	0.289289	0.215012	0.473026	0.758405	0.344019	0.379203	0.645035	0.451525	0.611806	0.416341	0.654808	0.377248	0.347928	0.338155	0.410477	0.529711	0.404613	0.3362	0.729085	2.48241	1.38976	3.38741	1.86083	1.49531	1.46208	3.13135	1.68686	1.14347	1.20016	1.98984	1.23143	1.35066	1.41321
HRR1235345	Train	Control	NA	0.550993	0.492715	0.310817	0.349669	0.485651	0.411479	0.323179	0.362031	0.469757	0.316115	0.386755	0.271965	0.353201	0.294923	0.203091	0.512141	0.792936	0.376159	0.422075	0.582781	0.476821	0.619868	0.420309	0.64989	0.397351	0.395585	0.409713	0.432671	0.549227	0.430905	0.319647	0.709934	2.3947	1.38102	3.44371	1.93731	1.60353	1.3245	3.00927	1.63709	1.17616	1.13731	2.09801	1.11082	1.26269	1.20971
HRR1235346	Train	Control	NA	0.552407	0.474948	0.303722	0.373028	0.462718	0.38322	0.366913	0.379143	0.403604	0.322068	0.423988	0.303722	0.358759	0.287415	0.187533	0.444372	0.721595	0.33226	0.476986	0.57483	0.527947	0.615598	0.399527	0.719556	0.356721	0.385258	0.436218	0.444372	0.503486	0.444372	0.326145	0.752171	2.39309	1.33108	3.64874	2.01598	1.53288	1.4758	3.0841	1.64703	1.02939	1.17616	2.15867	1.11093	1.2475	1.21489
HRR1235347	Train	Control	NA	0.555427	0.478631	0.362545	0.339328	0.403622	0.394692	0.335756	0.358973	0.426839	0.366117	0.33397	0.260747	0.375047	0.280392	0.189309	0.480417	0.834033	0.301823	0.392906	0.548283	0.432197	0.616148	0.39112	0.680442	0.382191	0.376833	0.383977	0.389334	0.507206	0.3429	0.316111	0.830461	2.56103	1.36088	3.58616	2.10383	1.50912	1.40375	3.1236	1.66628	1.14121	1.16622	2.15384	1.20908	1.32338	1.21265
HRR1235348	Test	Control	NA	0.56957	0.444356	0.291656	0.34052	0.424505	0.387857	0.37106	0.368006	0.448937	0.346628	0.384803	0.296237	0.346628	0.251955	0.201564	0.410762	0.732959	0.328304	0.41687	0.558881	0.441302	0.58484	0.410762	0.63065	0.407708	0.392438	0.4016	0.366479	0.503909	0.377168	0.323723	0.717689	2.43251	1.39109	3.52584	1.99884	1.56517	1.41858	3.1731	1.67664	1.01851	1.22465	2.22178	1.20938	1.30711	1.23076
HRR1235349	Train	Control	NA	0.499392	0.420153	0.337228	0.322486	0.375926	0.363027	0.337228	0.328014	0.440423	0.331699	0.390668	0.311429	0.326171	0.237718	0.193491	0.473593	0.676298	0.342756	0.409096	0.587845	0.440423	0.576788	0.431209	0.6376	0.386983	0.335385	0.361184	0.449637	0.488335	0.368555	0.363027	0.716839	2.26108	1.38392	3.31884	1.84093	1.61796	1.62533	3.14009	1.66587	1.12225	1.24203	2.08234	1.14805	1.17753	1.28994
HRR1235351	Train	Control	NA	0.616877	0.52041	0.299553	0.383327	0.421405	0.357941	0.332555	0.41379	0.459484	0.332555	0.429021	0.324939	0.385865	0.28686	0.205626	0.482331	0.830118	0.388404	0.393481	0.588952	0.451868	0.64734	0.388404	0.680341	0.385865	0.393481	0.368095	0.43156	0.540719	0.378249	0.266552	0.690496	2.28981	1.4013	3.36617	1.91156	1.52569	1.47746	2.89907	1.68308	1.08652	1.09667	1.95979	1.10175	1.33022	1.22614
HRR1235352	Train	Control	NA	0.554458	0.460178	0.347939	0.363653	0.487115	0.368142	0.336715	0.363653	0.473646	0.34345	0.334471	0.29631	0.422017	0.318757	0.206519	0.547724	0.82383	0.34345	0.39059	0.615067	0.473646	0.549969	0.417527	0.637515	0.410793	0.374877	0.365897	0.39059	0.507318	0.359163	0.321002	0.808117	2.61067	1.2885	3.4749	1.99336	1.5242	1.40747	2.85535	1.76214	1.073	1.10892	1.98887	1.18075	1.41645	1.24585
HRR1235353	Train	Control	NA	0.540966	0.449166	0.334415	0.340972	0.418019	0.39179	0.375398	0.409823	0.444248	0.314744	0.385233	0.298351	0.339333	0.250811	0.216386	0.406544	0.73932	0.295072	0.409823	0.540966	0.437691	0.563916	0.378676	0.650798	0.365562	0.362283	0.404905	0.406544	0.521294	0.413101	0.308187	0.711452	2.46713	1.36389	3.6048	2.04747	1.62126	1.56552	3.14252	1.72617	1.07046	1.23111	2.27534	1.24422	1.31307	1.25078
HRR1235355	Train	Control	NA	0.546922	0.421636	0.286712	0.387905	0.414408	0.431273	0.337309	0.356584	0.532466	0.339718	0.392724	0.289122	0.404771	0.284303	0.216841	0.44332	0.730033	0.339718	0.457776	0.599928	0.486688	0.573425	0.378268	0.636068	0.414408	0.404771	0.436092	0.36863	0.578244	0.457776	0.284303	0.768582	2.46476	1.42392	3.33454	1.92266	1.42152	1.47211	3.06228	1.66968	1.09384	1.10589	2.11782	1.19504	1.25045	1.30828
HRR1235356	Train	Control	NA	0.484277	0.398323	0.297694	0.32914	0.406709	0.337526	0.348008	0.377358	0.427673	0.356394	0.396226	0.297694	0.327044	0.234801	0.171908	0.392034	0.683438	0.301887	0.465409	0.524109	0.475891	0.589099	0.402516	0.649895	0.373166	0.379455	0.366876	0.410901	0.48847	0.36478	0.283019	0.70021	2.22642	1.32285	3.1174	1.85115	1.587	1.62474	2.93501	1.71488	1.11321	1.2369	2.05031	1.12159	1.34591	1.31656
HRR1235357	Train	Control	NA	0.548472	0.488317	0.319647	0.324365	0.443496	0.349135	0.326724	0.35975	0.422264	0.358571	0.364468	0.252415	0.410469	0.284262	0.226466	0.451752	0.777297	0.382161	0.452932	0.555549	0.415187	0.497753	0.349135	0.596832	0.377443	0.358571	0.388059	0.363289	0.515446	0.338519	0.327904	0.756066	2.67631	1.47085	3.95843	2.20332	1.61003	1.50387	3.2637	1.80937	1.20664	1.17951	2.40856	1.29982	1.41069	1.29274
HRR1235361	Train	Control	NA	0.574587	0.463318	0.33928	0.302798	0.432308	0.37941	0.33928	0.366641	0.443253	0.368465	0.441429	0.288205	0.361169	0.235307	0.184233	0.408595	0.828135	0.322863	0.406771	0.594652	0.43778	0.585531	0.439605	0.694976	0.37941	0.38853	0.414067	0.430484	0.561818	0.390354	0.319215	0.733282	2.45339	1.30787	3.42928	1.94812	1.47386	1.41184	3.17026	1.62344	1.17471	1.06709	2.14148	1.17106	1.19478	1.2422
HRR1235362	Test	Control	NA	0.570927	0.461706	0.312769	0.367379	0.471636	0.36076	0.324353	0.362415	0.489839	0.375654	0.395512	0.264778	0.350831	0.24161	0.182035	0.435229	0.777785	0.352486	0.405441	0.615609	0.451777	0.53452	0.382273	0.620573	0.382273	0.36076	0.382273	0.4253	0.519627	0.35414	0.273052	0.681803	2.59979	1.38843	3.40405	2.1778	1.48938	1.4298	3.06977	1.68134	1.13855	1.24777	2.15463	1.19647	1.38346	1.30569
HRR1235363	Train	Control	NA	0.533265	0.480135	0.328617	0.326649	0.428973	0.377811	0.344359	0.366005	0.450619	0.324682	0.367973	0.277455	0.324682	0.271552	0.165293	0.427006	0.67888	0.324682	0.413231	0.576556	0.49391	0.611976	0.42307	0.621815	0.413231	0.360102	0.336488	0.413231	0.515555	0.344359	0.295165	0.726106	2.34164	1.34005	3.35308	1.89693	1.51912	1.4345	2.98707	1.56438	1.05472	1.08424	2.07009	1.20821	1.33808	1.31447
HRR1235365	Train	Control	NA	0.503491	0.422684	0.317013	0.352237	0.476556	0.360525	0.368813	0.300437	0.482771	0.360525	0.414396	0.269357	0.350165	0.271429	0.192694	0.43926	0.64853	0.343949	0.39782	0.522139	0.45998	0.687898	0.478628	0.660962	0.41854	0.404036	0.433044	0.435116	0.457908	0.368813	0.279717	0.745913	2.37863	1.28048	3.31517	1.79434	1.61407	1.65344	3.35454	1.63272	1.13752	1.1976	2.19216	1.15409	1.21625	1.27012
HRR1235366	Test	Control	NA	0.534918	0.390045	0.343611	0.299034	0.393759	0.397474	0.326895	0.371471	0.490342	0.345468	0.373328	0.328752	0.371471	0.271174	0.183878	0.451337	0.707652	0.330609	0.417905	0.590639	0.429049	0.577637	0.440193	0.664933	0.384473	0.360327	0.38633	0.425334	0.494056	0.313893	0.280461	0.750371	2.50371	1.44688	3.55312	1.94279	1.51374	1.6029	3.15379	1.74963	1.0847	1.16456	2.13782	1.1627	1.35958	1.27786
HRR1235368	Train	Control	NA	0.509645	0.466778	0.326268	0.338176	0.441772	0.340557	0.353656	0.310788	0.433437	0.333413	0.388188	0.26673	0.346511	0.279829	0.213146	0.413194	0.7216	0.315551	0.428673	0.569183	0.451298	0.569183	0.420338	0.681115	0.348893	0.39176	0.395332	0.334603	0.484639	0.409621	0.340557	0.706121	2.51727	1.42534	3.66635	2.00762	1.59205	1.53489	3.42224	1.82663	1.11217	1.23125	2.40176	1.27173	1.26816	1.33008
HRR1235369	Train	Control	NA	0.612511	0.497454	0.34348	0.340096	0.463613	0.397624	0.355324	0.39424	0.461921	0.362092	0.372244	0.270723	0.379012	0.253803	0.172586	0.505914	0.780021	0.313023	0.448385	0.558366	0.407777	0.585438	0.404392	0.631123	0.446693	0.38578	0.370552	0.387472	0.568518	0.346864	0.304563	0.776637	2.48388	1.35869	3.48556	1.97628	1.4619	1.52451	3.12008	1.72586	1.1235	1.13534	2.1844	1.19287	1.30285	1.23856
HRR1235370	Train	Control	NA	0.564972	0.479217	0.314434	0.349744	0.443906	0.348063	0.336293	0.359833	0.489306	0.307708	0.364878	0.314434	0.33293	0.25222	0.193368	0.452314	0.749933	0.354789	0.42541	0.600282	0.453995	0.600282	0.406914	0.644001	0.351426	0.376648	0.368241	0.385055	0.440543	0.420366	0.324522	0.760022	2.47175	1.4242	3.56638	2.05475	1.53181	1.48473	3.24186	1.75881	1.04251	1.1249	2.28511	1.11817	1.27455	1.20393
HRR1235371	Train	Control	NA	0.551809	0.456434	0.30429	0.354248	0.490497	0.376956	0.345164	0.408747	0.458705	0.349706	0.363331	0.30429	0.351977	0.24979	0.202103	0.460976	0.801599	0.424643	0.438268	0.629017	0.447351	0.542725	0.376956	0.66535	0.399664	0.340623	0.338352	0.41556	0.535913	0.426914	0.30429	0.858369	2.56375	1.35568	3.47662	2.0619	1.48284	1.48511	2.99294	1.7508	1.15585	1.08999	2.10051	1.10362	1.41018	1.27393
HRR1235372	Train	Control	NA	0.603817	0.517825	0.329015	0.360795	0.484175	0.373881	0.340231	0.388836	0.446787	0.351448	0.394444	0.308452	0.388836	0.241153	0.164508	0.549605	0.758978	0.334623	0.418746	0.585123	0.429963	0.573907	0.415008	0.639336	0.420616	0.388836	0.422485	0.467351	0.558952	0.392575	0.291627	0.758978	2.47135	1.46	3.65655	2.04513	1.49365	1.48805	3.08639	1.68807	1.21137	1.15903	2.09186	1.25063	1.34597	1.23755
HRR1235373	Train	Control	NA	0.586954	0.458507	0.344693	0.326808	0.447125	0.36583	0.300793	0.36583	0.478018	0.359326	0.312175	0.282908	0.356074	0.276405	0.18698	0.47314	0.747919	0.351197	0.442248	0.54468	0.460133	0.569069	0.383715	0.585328	0.39347	0.347945	0.380463	0.404852	0.487773	0.377211	0.307297	0.765804	2.41773	1.33812	3.564	2.1023	1.51372	1.52348	3.04533	1.72672	1.14464	1.13489	2.12669	1.20155	1.30886	1.26008
HRR1235374	Train	Control	NA	0.585569	0.461063	0.326829	0.33072	0.480517	0.350174	0.348229	0.375464	0.47079	0.326829	0.361847	0.336556	0.379355	0.285976	0.184814	0.548606	0.731475	0.363792	0.44939	0.618641	0.439663	0.575842	0.383246	0.620586	0.404646	0.4027	0.326829	0.410482	0.562224	0.365737	0.266521	0.78011	2.62631	1.29954	3.45894	1.93763	1.55827	1.32483	2.95119	1.56606	1.16725	1.13612	2.14579	1.24895	1.29175	1.18281
HRR1235375	Train	Control	NA	0.569541	0.44211	0.265266	0.369292	0.530532	0.374493	0.330282	0.319879	0.426506	0.377094	0.390097	0.317279	0.387496	0.260064	0.205451	0.530532	0.728181	0.319879	0.374493	0.678768	0.436908	0.577343	0.314678	0.642359	0.395298	0.366691	0.345886	0.390097	0.551337	0.379694	0.299074	0.733382	2.46281	1.29252	3.34963	1.96869	1.54218	1.52918	2.8373	1.64881	1.10527	1.11568	1.9999	1.05066	1.35754	1.2197
HRR1235376	Train	Control	NA	0.530179	0.493475	0.356852	0.356852	0.45677	0.33646	0.340538	0.369086	0.434339	0.367047	0.426183	0.24062	0.320147	0.246737	0.16721	0.460848	0.787113	0.348695	0.428222	0.617863	0.45677	0.585237	0.405791	0.662724	0.362969	0.387439	0.375204	0.471044	0.493475	0.405791	0.314029	0.719821	2.49184	1.48654	3.5053	2.05954	1.52732	1.50897	2.86705	1.68638	1.14192	1.15824	2.1146	1.16843	1.37235	1.23573
HRR1235377	Train	Control	NA	0.668858	0.464072	0.331952	0.404618	0.482238	0.369936	0.315437	0.356724	0.464072	0.340209	0.373239	0.322043	0.422784	0.257634	0.21965	0.460769	0.832356	0.317088	0.406269	0.662252	0.452511	0.526829	0.379845	0.635828	0.422784	0.336906	0.376542	0.386451	0.525177	0.381497	0.280755	0.736569	2.55983	1.41038	3.88268	2.23778	1.53259	1.43515	3.01399	1.77536	1.20394	1.0999	2.10897	1.27496	1.39882	1.31955
HRR1235378	Train	Control	NA	0.538853	0.447457	0.295131	0.338925	0.476018	0.375102	0.348445	0.363678	0.449361	0.415088	0.403663	0.314172	0.371294	0.279899	0.186599	0.477922	0.734972	0.344637	0.340829	0.607399	0.434129	0.56551	0.392239	0.647385	0.401759	0.327501	0.401759	0.418896	0.483634	0.371294	0.302748	0.748301	2.3382	1.35189	3.24454	1.92883	1.52135	1.44329	2.85801	1.55753	1.17291	1.10436	2.00308	1.12721	1.35189	1.30429
HRR1235379	Test	Control	NA	0.639884	0.412094	0.310623	0.356181	0.441085	0.407952	0.289915	0.405881	0.490785	0.339615	0.405881	0.287844	0.40381	0.269207	0.173949	0.470077	0.809691	0.360323	0.372748	0.548768	0.480431	0.559122	0.37689	0.708221	0.424519	0.362394	0.381031	0.37689	0.482502	0.364465	0.314765	0.733071	2.43943	1.35639	3.28432	2.0087	1.48064	1.43922	2.95092	1.70843	1.10168	1.06854	2.08325	1.24456	1.37088	1.23835
HRR1235381	Train	Control	NA	0.653315	0.460776	0.352165	0.348874	0.442674	0.35381	0.368621	0.363684	0.464068	0.343937	0.390014	0.292922	0.378495	0.296213	0.182665	0.493689	0.827752	0.311024	0.421281	0.631922	0.473941	0.551286	0.429509	0.651669	0.416344	0.370267	0.334063	0.403179	0.536475	0.357102	0.319252	0.817878	2.70212	1.45638	3.70431	2.18869	1.64892	1.46461	3.2205	1.72956	1.17992	1.17169	2.33515	1.2622	1.37081	1.25232
HRR1235382	Train	Control	NA	0.609697	0.424349	0.304848	0.351185	0.490196	0.36094	0.329236	0.36094	0.456053	0.348746	0.378012	0.290216	0.417032	0.265828	0.182909	0.458492	0.787728	0.336553	0.424349	0.609697	0.426788	0.617013	0.387767	0.651156	0.385328	0.343869	0.385328	0.395083	0.499951	0.382889	0.343869	0.78285	2.47537	1.23159	3.32894	1.9364	1.53156	1.39011	2.94849	1.75349	1.15111	1.17793	1.98517	1.19257	1.33158	1.28036
HRR1235383	Train	Control	NA	0.536083	0.49082	0.325327	0.297038	0.391807	0.393222	0.339472	0.381906	0.418682	0.347959	0.391807	0.254604	0.321084	0.219242	0.196611	0.431412	0.762398	0.343716	0.418682	0.637925	0.444143	0.579932	0.41161	0.639339	0.38615	0.323913	0.383321	0.394636	0.506379	0.422926	0.321084	0.64924	2.54887	1.40174	3.66064	2.09058	1.50075	1.50216	3.38906	1.85578	1.22351	1.19381	2.36357	1.20371	1.30697	1.35506
HRR1235384	Train	Control	NA	0.52482	0.393615	0.290241	0.345904	0.439338	0.443314	0.308133	0.361807	0.477109	0.385663	0.393615	0.290241	0.389639	0.26241	0.182892	0.496988	0.773314	0.284277	0.397591	0.518856	0.433374	0.58247	0.41747	0.596386	0.40753	0.345904	0.371747	0.403554	0.475121	0.387651	0.284277	0.709699	2.45115	1.27229	3.25627	1.9144	1.63012	1.48301	2.80898	1.6003	1.06355	1.11325	2.0138	1.11723	1.22458	1.19874
HRR1235385	Test	Control	NA	0.616509	0.449624	0.3517	0.382043	0.409627	0.361354	0.346183	0.358596	0.420661	0.354458	0.391697	0.28136	0.402731	0.275843	0.182056	0.471692	0.813737	0.36963	0.427557	0.646852	0.402731	0.569616	0.433074	0.675815	0.40411	0.365492	0.387559	0.426178	0.49238	0.354458	0.326874	0.784773	2.63154	1.35715	3.84249	2.24812	1.55024	1.45231	3.20392	1.75988	1.19992	1.16544	2.3957	1.28267	1.35025	1.27853
HRR1235386	Train	Control	NA	0.59541	0.438902	0.292602	0.365752	0.457615	0.350441	0.370856	0.39127	0.450811	0.31982	0.403178	0.277291	0.36235	0.282395	0.176922	0.40658	0.794447	0.338533	0.425293	0.627733	0.430397	0.605617	0.430397	0.685572	0.37766	0.375959	0.413385	0.404879	0.500145	0.39127	0.292602	0.75532	2.59089	1.47832	3.57586	2.08734	1.54296	1.56338	3.21862	1.69267	1.13638	1.17721	2.22513	1.1568	1.37114	1.3082
HRR1235387	Train	Control	NA	0.545164	0.517792	0.287409	0.348996	0.506387	0.390055	0.307938	0.392336	0.463047	0.362682	0.392336	0.303376	0.342153	0.278285	0.189325	0.540602	0.80292	0.330748	0.410584	0.55885	0.467609	0.611314	0.419708	0.707117	0.410584	0.417427	0.387774	0.403741	0.549726	0.383212	0.280566	0.757299	2.38823	1.31159	3.22765	1.88184	1.50776	1.45985	2.88777	1.62865	1.06296	1.12682	1.97993	1.09945	1.30474	1.25912
HRR1235388	Train	Control	NA	0.551471	0.45197	0.29513	0.344037	0.418241	0.406436	0.288384	0.37102	0.458716	0.330545	0.367647	0.29513	0.349096	0.281638	0.178764	0.553157	0.779142	0.34235	0.365961	0.623988	0.418241	0.55653	0.409808	0.63242	0.386198	0.323799	0.360901	0.409808	0.509309	0.418241	0.305248	0.735294	2.52294	1.32893	3.55167	2.03386	1.53636	1.40988	3.01875	1.62911	1.19401	1.19907	2.08614	1.12149	1.35085	1.25809
HRR1235390	Train	Control	NA	0.571976	0.500164	0.342681	0.361579	0.427092	0.369139	0.348981	0.380477	0.44725	0.340162	0.386777	0.306146	0.341422	0.284728	0.212916	0.463628	0.697962	0.343941	0.395596	0.563157	0.453549	0.575755	0.398115	0.611031	0.399375	0.35402	0.380477	0.347721	0.493864	0.370398	0.311185	0.726938	2.61421	1.32789	3.88162	2.07247	1.51183	1.44632	3.22902	1.69703	1.13639	1.21324	2.31058	1.28758	1.28758	1.25608
HRR1235391	Train	Control	NA	0.650829	0.460508	0.331362	0.397635	0.43332	0.339859	0.339859	0.38574	0.440117	0.368747	0.356852	0.292278	0.344956	0.270188	0.224307	0.516585	0.766381	0.33646	0.390837	0.604948	0.435019	0.525082	0.370446	0.618543	0.389138	0.351754	0.350054	0.40953	0.523382	0.387439	0.346656	0.796968	2.60502	1.36113	3.51074	2.10033	1.46819	1.51577	3.05703	1.79955	1.12493	1.2031	2.19039	1.23029	1.39512	1.2031
HRR1235392	Train	Control	NA	0.518643	0.386754	0.294076	0.322592	0.463392	0.427746	0.331504	0.39923	0.413488	0.33685	0.397448	0.310116	0.351109	0.254866	0.151494	0.429529	0.718258	0.322592	0.39923	0.545377	0.4224	0.543594	0.402795	0.607756	0.408141	0.379625	0.39923	0.361802	0.507949	0.319028	0.324374	0.684394	2.40964	1.38126	3.42375	1.84109	1.62187	1.59157	3.0976	1.69138	1.13709	1.25829	2.17616	1.16561	1.30997	1.24938
HRR1235393	Train	Control	NA	0.481512	0.404233	0.321008	0.293267	0.467642	0.412159	0.358657	0.346768	0.429992	0.364602	0.390362	0.287322	0.334879	0.277414	0.214005	0.38838	0.677684	0.330916	0.392343	0.600404	0.453771	0.580589	0.426029	0.60833	0.447826	0.344787	0.396306	0.370547	0.469623	0.394325	0.265525	0.677684	2.28074	1.43859	3.04363	1.76158	1.64665	1.61693	3.05949	1.69619	1.14731	1.19883	1.94983	0.994729	1.24638	1.288
HRR1235394	Test	Control	NA	0.541421	0.397146	0.338194	0.355259	0.457648	0.373875	0.302513	0.39094	0.465405	0.381632	0.373875	0.277692	0.358362	0.282346	0.20633	0.470059	0.78188	0.316475	0.373875	0.594167	0.423518	0.561589	0.394043	0.646913	0.369221	0.384735	0.370773	0.421967	0.52901	0.418864	0.316475	0.808253	2.62178	1.38846	3.73255	2.10984	1.47223	1.47844	3.1058	1.67235	1.16817	1.27366	2.30375	1.22557	1.35433	1.28297
HRR1235395	Train	Control	NA	0.522347	0.473377	0.301982	0.31504	0.475009	0.355849	0.341158	0.388495	0.437465	0.359113	0.408083	0.311776	0.324834	0.261173	0.197512	0.426039	0.737815	0.295452	0.399922	0.56642	0.452156	0.58764	0.422774	0.602331	0.408083	0.377069	0.439098	0.386863	0.471744	0.378701	0.341158	0.693742	2.39463	1.32872	3.24018	1.87229	1.56378	1.54582	3.27446	1.60785	1.20303	1.16059	2.15468	1.08224	1.2471	1.24873
HRR1235396	Train	Control	NA	0.571475	0.457722	0.326364	0.352094	0.440117	0.375115	0.326364	0.368344	0.433346	0.34126	0.399491	0.280321	0.34126	0.268133	0.18688	0.505119	0.769189	0.346677	0.390011	0.549808	0.410324	0.522724	0.390011	0.667624	0.391366	0.38324	0.384595	0.426575	0.480743	0.419804	0.330426	0.812524	2.67727	1.38806	3.86761	2.16131	1.5614	1.46661	3.31103	1.73474	1.18358	1.1592	2.26423	1.23504	1.34473	1.28243
HRR1235397	Train	Control	NA	0.541676	0.434815	0.313214	0.327953	0.4993	0.41639	0.357432	0.36296	0.453239	0.337166	0.381384	0.315056	0.372172	0.248729	0.189771	0.495615	0.795932	0.401651	0.427445	0.619058	0.429287	0.57484	0.390596	0.596949	0.375857	0.381384	0.401651	0.405336	0.504827	0.368487	0.307687	0.729604	2.50755	1.40394	3.62038	2.01378	1.50343	1.56054	3.30533	1.72636	1.14231	1.13862	2.24224	1.17363	1.40025	1.28233
HRR1235398	Test	Control	NA	0.59891	0.539559	0.368698	0.365101	0.508984	0.370497	0.316541	0.361504	0.462222	0.370497	0.372295	0.314743	0.411863	0.271578	0.185248	0.575529	0.757181	0.338123	0.431647	0.633082	0.458625	0.559342	0.386684	0.573731	0.357907	0.384885	0.370497	0.419057	0.534163	0.3669	0.298556	0.825525	2.60427	1.40465	3.65101	2.12946	1.57191	1.43523	3.0503	1.79493	1.12408	1.15286	2.13845	1.23919	1.37228	1.25537
HRR1235399	Test	Control	NA	0.530697	0.446902	0.348211	0.301659	0.422695	0.381729	0.337039	0.331453	0.467385	0.389178	0.376143	0.301659	0.363108	0.232762	0.201106	0.458075	0.778355	0.346349	0.467385	0.586559	0.426419	0.569801	0.379867	0.621939	0.402212	0.327728	0.35566	0.407798	0.513938	0.398488	0.303521	0.742975	2.36113	1.26995	3.33873	1.83975	1.42823	1.38354	3.04266	1.5474	1.16753	1.19546	2.09113	1.10236	1.30347	1.15077
HRR1235400	Train	Control	NA	0.509352	0.469272	0.370741	0.349031	0.437542	0.339011	0.320641	0.377422	0.445892	0.312291	0.417502	0.277221	0.364061	0.230461	0.227121	0.449232	0.774883	0.332331	0.419172	0.547762	0.422512	0.594522	0.407482	0.607882	0.389112	0.347361	0.422512	0.374081	0.492652	0.347361	0.344021	0.753173	2.48998	1.35104	3.59719	1.87542	1.67669	1.6149	3.26987	1.80528	1.15564	1.18737	2.2495	1.20407	1.33935	1.40949
HRR1235403	Train	Control	NA	0.559583	0.484503	0.32965	0.320265	0.405903	0.397691	0.32965	0.376575	0.418808	0.305014	0.366017	0.278032	0.341381	0.30736	0.185355	0.490369	0.703878	0.340208	0.403557	0.527909	0.397691	0.534948	0.370709	0.57718	0.373056	0.36367	0.373056	0.387133	0.457521	0.383614	0.321438	0.727341	2.69116	1.40072	3.76223	2.06236	1.4887	1.40189	3.24019	1.80662	1.13207	1.12738	2.26414	1.27285	1.27637	1.25056
HRR1235404	Train	Control	NA	0.503159	0.46785	0.281214	0.308957	0.416146	0.332917	0.332917	0.353094	0.418669	0.27617	0.36066	0.249688	0.335439	0.238338	0.190419	0.455239	0.736453	0.329134	0.413624	0.586388	0.438845	0.559906	0.436323	0.644397	0.341745	0.375793	0.411102	0.402275	0.466588	0.368227	0.337961	0.707449	2.40734	1.38337	3.66083	1.94832	1.50695	1.50317	3.31782	1.62928	1.09711	1.20809	2.42248	1.23331	1.24718	1.30897
HRR1235405	Train	Control	NA	0.577387	0.499427	0.319146	0.370307	0.494555	0.380052	0.309401	0.409287	0.460448	0.338636	0.392233	0.343509	0.345945	0.272858	0.192462	0.479938	0.689454	0.37518	0.436085	0.574951	0.479938	0.560333	0.384925	0.621239	0.406851	0.397106	0.370307	0.440958	0.518917	0.414159	0.304529	0.847809	2.34122	1.29364	3.37418	1.92706	1.57381	1.40327	2.8041	1.66151	1.1499	1.17183	1.96117	1.18401	1.2035	1.2303
HRR1235406	Train	Control	NA	0.551229	0.460728	0.335948	0.351031	0.49638	0.374342	0.329092	0.389425	0.430562	0.357887	0.371599	0.261902	0.342804	0.253675	0.194713	0.473069	0.787078	0.330463	0.39491	0.5526	0.409993	0.574539	0.371599	0.596479	0.377084	0.38394	0.388054	0.401766	0.547115	0.359258	0.326349	0.80079	2.63685	1.43429	3.75302	2.15966	1.58375	1.51519	3.17025	1.76887	1.26837	1.17376	2.25016	1.24506	1.40412	1.39315
HRR1235407	Train	Control	NA	0.616798	0.493158	0.302077	0.389187	0.463652	0.375137	0.309102	0.323152	0.442577	0.349847	0.368112	0.317532	0.328772	0.247281	0.188271	0.449602	0.734819	0.355467	0.408857	0.601343	0.488943	0.585888	0.393402	0.642088	0.401832	0.354062	0.370922	0.396212	0.515638	0.432742	0.309102	0.779779	2.56695	1.34038	3.76401	2.14685	1.46964	1.40641	3.12333	1.73378	1.16194	1.13384	2.13983	1.25467	1.36707	1.26732
HRR1235408	Train	Control	NA	0.613119	0.479464	0.324593	0.364902	0.473099	0.409453	0.309742	0.371266	0.466735	0.373388	0.411575	0.282162	0.377631	0.263069	0.233367	0.454005	0.736168	0.350051	0.381874	0.615241	0.513408	0.555838	0.458248	0.734046	0.386117	0.381874	0.407332	0.360659	0.572811	0.400967	0.286405	0.717074	2.53946	1.37687	3.47505	1.93058	1.44051	1.51689	2.93194	1.65903	1.14562	1.13714	2.14698	1.17108	1.40233	1.22836
HRR1235409	Train	Control	NA	0.492421	0.392398	0.315457	0.33341	0.448822	0.379575	0.371881	0.28981	0.487292	0.361622	0.405222	0.276987	0.318022	0.230822	0.220564	0.397528	0.725809	0.335975	0.351363	0.592444	0.456516	0.559103	0.407786	0.641174	0.364187	0.351363	0.382139	0.42061	0.507809	0.374445	0.297505	0.789926	2.18512	1.25157	3.05712	1.68244	1.43366	1.40289	2.81091	1.54395	1.00023	1.16694	1.92352	1.14642	1.28235	1.22079
HRR1235410	Test	Control	NA	0.567181	0.506412	0.31008	0.322545	0.436293	0.364617	0.377082	0.345918	0.433177	0.317871	0.42227	0.288265	0.347477	0.288265	0.186983	0.434735	0.796235	0.356826	0.450317	0.592112	0.411362	0.540692	0.440968	0.62016	0.419153	0.403571	0.408246	0.423828	0.545367	0.366175	0.335011	0.80091	2.57881	1.43509	3.69603	2.00539	1.66726	1.6361	3.44672	1.83555	1.15929	1.28862	2.40273	1.23097	1.29641	1.37588
HRR1235412	Train	Control	NA	0.509437	0.447894	0.312842	0.393189	0.492341	0.413704	0.338485	0.388061	0.456441	0.400027	0.405156	0.299166	0.360708	0.287199	0.170952	0.487213	0.77954	0.323099	0.396608	0.56756	0.464989	0.608589	0.410284	0.670131	0.35387	0.377804	0.382932	0.430799	0.511146	0.365837	0.311132	0.770993	2.62582	1.42061	3.61221	2.101	1.52318	1.44967	3.17629	1.71807	1.19324	1.15734	2.1198	1.22743	1.38642	1.36078
HRR1235413	Train	Control	NA	0.563506	0.464474	0.331966	0.34452	0.443552	0.364047	0.354283	0.362652	0.461684	0.358468	0.37939	0.291517	0.33894	0.267805	0.168773	0.509108	0.76157	0.331966	0.446341	0.57048	0.369626	0.549558	0.425419	0.638826	0.410076	0.393338	0.37939	0.411471	0.496555	0.38218	0.297096	0.740648	2.75476	1.44503	4.0631	2.22613	1.49245	1.52175	3.26945	1.78676	1.17304	1.24697	2.3963	1.31392	1.35995	1.32508
HRR1235415	Train	Control	NA	0.567056	0.417934	0.308055	0.35907	0.439517	0.372805	0.329638	0.339449	0.42382	0.323752	0.445404	0.278623	0.341411	0.26685	0.186402	0.412047	0.786814	0.388502	0.376729	0.612185	0.470911	0.623958	0.374767	0.63573	0.437555	0.400275	0.394388	0.39635	0.496419	0.341411	0.317865	0.75542	2.44482	1.3107	3.40037	1.98371	1.46571	1.38526	2.96674	1.66781	1.14588	1.16943	2.19562	1.21063	1.27342	1.28716
HRR1235416	Test	Control	NA	0.603273	0.466073	0.328874	0.411597	0.49432	0.357121	0.316769	0.34098	0.474144	0.407562	0.351068	0.304663	0.421686	0.225975	0.195711	0.514497	0.835301	0.326857	0.425721	0.601255	0.482215	0.504409	0.371245	0.635555	0.385368	0.369227	0.371245	0.435809	0.516514	0.403527	0.318786	0.875653	2.53617	1.35181	3.60148	2.08422	1.57779	1.39822	3.03856	1.71297	1.20251	1.14803	2.12457	1.21663	1.3962	1.31752
HRR1235417	Train	Control	NA	0.590657	0.491729	0.350612	0.344792	0.490275	0.321515	0.384073	0.400076	0.448085	0.338973	0.384073	0.282235	0.394256	0.279326	0.196401	0.432082	0.7696	0.359341	0.416079	0.583383	0.433537	0.593567	0.391347	0.592112	0.397166	0.40444	0.366615	0.376799	0.501913	0.370979	0.327335	0.749233	2.59104	1.33698	3.67924	2.12549	1.54502	1.43154	3.14241	1.75742	1.11294	1.14494	2.27388	1.1915	1.30206	1.26715
HRR1235418	Train	Control	NA	0.575554	0.451019	0.291143	0.294509	0.430824	0.336581	0.358459	0.38202	0.42241	0.333216	0.383703	0.297874	0.350045	0.270948	0.190168	0.456068	0.743845	0.313021	0.397166	0.597432	0.42241	0.669797	0.403898	0.615944	0.370239	0.385386	0.35341	0.398849	0.511604	0.376971	0.34163	0.770771	2.42507	1.42206	3.46342	1.96732	1.67618	1.50957	3.26484	1.74517	1.15616	1.13764	2.26856	1.19318	1.43215	1.34296
HRR1235419	Train	Control	NA	0.554183	0.436043	0.296424	0.34368	0.521963	0.433895	0.305016	0.371603	0.444635	0.388787	0.350124	0.27924	0.35442	0.251316	0.195468	0.472559	0.762539	0.352272	0.378047	0.610031	0.463967	0.545591	0.384491	0.594995	0.378047	0.350124	0.358715	0.388787	0.487595	0.328644	0.3222	0.713135	2.39931	1.2845	3.24777	1.96112	1.49715	1.4456	2.91483	1.62818	1.15992	1.11051	2.06208	1.14703	1.3919	1.25658
HRR1235420	Train	Control	NA	0.56668	0.511533	0.306159	0.386027	0.500124	0.395535	0.372716	0.363208	0.463993	0.38983	0.365109	0.28334	0.34229	0.262422	0.169243	0.456387	0.753038	0.391732	0.40124	0.572385	0.471599	0.572385	0.357503	0.701694	0.403141	0.370814	0.363208	0.486812	0.479206	0.365109	0.319471	0.798676	2.39793	1.35205	3.47995	1.97768	1.51558	1.47945	3.16238	1.66961	1.1771	1.13716	2.20777	1.22274	1.3026	1.21703
HRR1235421	Test	Control	NA	0.494603	0.419155	0.312271	0.318558	0.492508	0.354186	0.268259	0.383527	0.494603	0.408677	0.358378	0.314367	0.414964	0.308079	0.205386	0.498795	0.773342	0.339516	0.435922	0.542806	0.429634	0.498795	0.406581	0.626637	0.345803	0.310175	0.362569	0.419155	0.450592	0.396102	0.320654	0.712564	2.46254	1.40417	3.34486	1.95326	1.64099	1.55087	2.89008	1.63471	1.12753	1.14429	2.04129	1.15477	1.33082	1.29309
HRR1235422	Train	Control	NA	0.526637	0.395705	0.349152	0.322965	0.465536	0.39716	0.311327	0.32733	0.366609	0.36079	0.386977	0.245861	0.317146	0.269138	0.168757	0.430621	0.747767	0.347697	0.430621	0.573191	0.368064	0.580465	0.376793	0.600832	0.365155	0.368064	0.401525	0.392796	0.501906	0.365155	0.337513	0.765224	2.43533	1.39806	3.57444	1.94652	1.58282	1.53336	3.04199	1.69048	1.14056	1.20312	2.26221	1.23076	1.26859	1.25258
HRR1235423	Train	Control	NA	0.60914	0.467681	0.336326	0.359421	0.431594	0.396951	0.3421	0.395508	0.464794	0.373856	0.373856	0.277144	0.349317	0.269927	0.183319	0.515315	0.815555	0.360865	0.440255	0.638009	0.438812	0.622131	0.398395	0.632235	0.394064	0.357978	0.41716	0.394064	0.554289	0.391178	0.356535	0.727504	2.67906	1.41892	3.82372	2.13199	1.51563	1.51419	3.13375	1.69318	1.08981	1.19951	2.28933	1.20962	1.3251	1.32077
HRR1235424	Test	Control	NA	0.576841	0.464615	0.338922	0.3277	0.518484	0.352389	0.316477	0.3479	0.475838	0.3277	0.365856	0.273831	0.338922	0.255875	0.157116	0.381568	0.760892	0.332189	0.363612	0.554396	0.498283	0.599286	0.381568	0.610509	0.446659	0.377079	0.374834	0.412991	0.493794	0.381568	0.318722	0.680089	2.39266	1.25693	3.31964	1.87866	1.53974	1.49709	2.84829	1.55994	1.08186	1.18735	2.10087	1.13348	1.27264	1.26142
HRR1235425	Train	Control	NA	0.588167	0.438242	0.314266	0.325799	0.407969	0.384904	0.334448	0.360397	0.435359	0.330123	0.409411	0.266694	0.383462	0.279668	0.184523	0.513205	0.788548	0.382021	0.452658	0.550686	0.458425	0.576635	0.394995	0.640065	0.379137	0.348864	0.412294	0.425268	0.50888	0.400761	0.361838	0.75395	2.60495	1.42717	3.79426	2.073	1.55403	1.51943	3.22483	1.73567	1.14606	1.18931	2.26906	1.26139	1.31184	1.2686
HRR1235426	Train	Control	NA	0.590656	0.438229	0.327719	0.339151	0.462998	0.352488	0.316287	0.327719	0.487768	0.384879	0.405838	0.310571	0.329624	0.259127	0.194345	0.436323	0.817392	0.358204	0.386785	0.653533	0.522064	0.636384	0.422986	0.722125	0.419175	0.386785	0.362015	0.443945	0.508726	0.367731	0.329624	0.741178	2.62747	1.29563	3.55918	2.15304	1.52808	1.45187	3.18764	1.66717	1.08414	1.2118	2.16447	1.20037	1.37566	1.4271
HRR1235427	Train	Control	NA	0.514718	0.491979	0.270795	0.305937	0.491979	0.343145	0.314205	0.446502	0.518852	0.382421	0.394824	0.283198	0.392757	0.281131	0.155036	0.46304	0.727634	0.30387	0.417562	0.599471	0.446502	0.539524	0.41963	0.673888	0.363817	0.415495	0.34728	0.396891	0.558128	0.407227	0.336944	0.746238	2.57566	1.39945	3.48106	1.91211	1.59997	1.41599	2.93121	1.70953	1.25475	1.14726	1.98239	1.15967	1.34571	1.24649
HRR1235428	Train	Control	NA	0.564777	0.482127	0.342654	0.313382	0.480405	0.390867	0.334045	0.401198	0.41153	0.401198	0.420139	0.28411	0.380536	0.260004	0.189407	0.470074	0.749019	0.334045	0.399477	0.561333	0.458021	0.547558	0.401198	0.647428	0.406364	0.425305	0.371926	0.418417	0.564777	0.366761	0.32027	0.75935	2.6207	1.46877	3.76576	1.95434	1.59446	1.54453	3.2027	1.78043	1.18465	1.18465	2.27116	1.22254	1.35684	1.28452
HRR1235429	Train	Control	NA	0.566136	0.535326	0.327357	0.373573	0.494887	0.371647	0.352391	0.390903	0.462152	0.342763	0.425565	0.311952	0.375498	0.30425	0.207968	0.462152	0.712484	0.350465	0.408234	0.643161	0.50259	0.591169	0.340837	0.656641	0.392829	0.375498	0.333134	0.402457	0.498739	0.388978	0.267663	0.781807	2.64774	1.33831	3.5759	1.99495	1.52703	1.48081	3.05405	1.71574	1.15923	1.17078	2.21448	1.21893	1.34794	1.29017
HRR1235430	Train	Control	NA	0.498331	0.461073	0.322906	0.318249	0.411395	0.381899	0.343088	0.341535	0.425367	0.322906	0.383451	0.257704	0.352402	0.259256	0.201816	0.426919	0.734301	0.322906	0.367927	0.538694	0.426919	0.577505	0.4145	0.630288	0.355507	0.341535	0.385003	0.417605	0.487464	0.324459	0.277886	0.751378	2.34883	1.42824	3.51937	1.93433	1.47947	1.54157	3.20578	1.74959	1.05255	1.20003	2.11752	1.20935	1.29162	1.26213
HRR1235431	Train	Control	NA	0.532661	0.415736	0.316998	0.305306	0.42483	0.358572	0.380658	0.383256	0.413137	0.367666	0.407941	0.288417	0.362469	0.263732	0.196175	0.402744	0.757418	0.319597	0.427428	0.559944	0.423531	0.522268	0.39365	0.610612	0.375461	0.379359	0.398846	0.381957	0.461207	0.363769	0.348179	0.749623	2.53729	1.42649	3.80268	2.16442	1.64086	1.5746	3.31549	1.78636	1.16666	1.19264	2.40087	1.24851	1.28228	1.31346
HRR1235432	Train	Control	NA	0.543886	0.48012	0.346962	0.346962	0.45949	0.356339	0.373218	0.405101	0.472618	0.363841	0.388222	0.296324	0.367592	0.245686	0.1988	0.55889	0.782071	0.305701	0.397599	0.654539	0.450113	0.581395	0.337584	0.656414	0.429482	0.345086	0.367592	0.408852	0.592648	0.450113	0.305701	0.795199	2.67067	1.37847	3.90473	2.17554	1.71043	1.50975	3.14329	1.84171	1.23218	1.19842	2.25244	1.26594	1.34659	1.30908
HRR1235433	Train	Control	NA	0.59443	0.494282	0.342444	0.363443	0.468437	0.37475	0.360212	0.381211	0.436131	0.308522	0.382826	0.284293	0.398979	0.318214	0.197067	0.487821	0.765652	0.332752	0.413517	0.644505	0.42967	0.571816	0.366673	0.655812	0.358597	0.352135	0.426439	0.411902	0.53951	0.373134	0.327906	0.793112	2.65555	1.46669	3.86864	2.11281	1.57169	1.52323	3.04969	1.7316	1.19048	1.15494	2.31957	1.27932	1.33262	1.32939
HRR1235434	Test	Control	NA	0.55795	0.480991	0.328998	0.346314	0.480991	0.33477	0.350162	0.363629	0.452132	0.342466	0.375173	0.336694	0.357857	0.330922	0.196244	0.463676	0.767662	0.340542	0.415576	0.606049	0.486763	0.611821	0.377097	0.715715	0.394413	0.400185	0.363629	0.442512	0.581037	0.386717	0.286671	0.750346	2.51077	1.46029	3.49969	2.10482	1.55456	1.49684	3.11105	1.78544	1.12744	1.20825	2.08173	1.21595	1.32754	1.17169
HRR1235435	Train	Control	NA	0.619352	0.456249	0.290941	0.321799	0.557637	0.401146	0.328411	0.379105	0.471677	0.352656	0.40335	0.348248	0.40335	0.271104	0.163103	0.434208	0.722945	0.295349	0.361472	0.553229	0.498127	0.511351	0.39233	0.61274	0.394534	0.352656	0.39233	0.429799	0.482698	0.40335	0.273308	0.674454	2.3121	1.28058	3.18713	1.72361	1.49879	1.55609	2.94247	1.58475	1.08001	1.11968	1.86687	1.17038	1.3952	1.31805
HRR1235436	Train	Control	NA	0.60655	0.531631	0.329928	0.345776	0.414932	0.364506	0.37171	0.404847	0.456713	0.327047	0.416373	0.291029	0.33281	0.259332	0.190177	0.463917	0.80393	0.347217	0.462476	0.613753	0.47112	0.60799	0.404847	0.682909	0.414932	0.364506	0.365947	0.381795	0.505698	0.384676	0.335691	0.770793	2.56883	1.47675	3.86982	2.07466	1.57472	1.53871	3.25462	1.74761	1.20878	1.12089	2.35272	1.20013	1.3687	1.30387
HRR1235437	Train	Control	NA	0.518804	0.393257	0.295405	0.312021	0.435722	0.376641	0.336023	0.321253	0.472647	0.345254	0.395104	0.271403	0.31756	0.254786	0.18832	0.402489	0.74405	0.326791	0.367409	0.50588	0.463416	0.629581	0.435722	0.655429	0.363717	0.385872	0.376641	0.385872	0.457877	0.341562	0.330484	0.688662	2.29862	1.34778	3.07959	1.79458	1.60996	1.6358	2.94297	1.72812	1.09669	1.22593	2.03829	1.0893	1.28686	1.30347
HRR1235438	Train	Control	NA	0.502071	0.517831	0.330962	0.315202	0.450288	0.342219	0.290436	0.364733	0.479557	0.378242	0.387248	0.292687	0.396254	0.270173	0.193624	0.441282	0.704701	0.317453	0.405259	0.551603	0.529089	0.587626	0.403008	0.61014	0.405259	0.418768	0.355728	0.412014	0.53134	0.398505	0.29719	0.763238	2.21767	1.34636	3.15202	1.86419	1.64805	1.52197	2.87734	1.67732	1.06943	1.11671	1.83718	1.0987	1.46119	1.18426
HRR1235439	Train	Control	NA	0.495656	0.414549	0.351465	0.308208	0.416351	0.35507	0.35507	0.378501	0.40013	0.358675	0.448794	0.286579	0.35507	0.275765	0.194658	0.446992	0.78584	0.311813	0.418154	0.585776	0.524494	0.598392	0.389315	0.652464	0.383908	0.389315	0.412746	0.398327	0.517285	0.385711	0.335244	0.776829	2.21333	1.31214	3.24069	1.87809	1.53383	1.4347	3.00638	1.69785	1.01835	1.22382	2.10158	1.11568	1.27609	1.29051
HRR1235440	Train	Control	NA	0.576394	0.445451	0.309613	0.332864	0.455241	0.33164	0.353668	0.379367	0.403843	0.342654	0.387934	0.253319	0.326745	0.212935	0.203145	0.430765	0.709784	0.33164	0.427094	0.576394	0.428318	0.570275	0.433213	0.619225	0.332864	0.362235	0.380591	0.372025	0.472373	0.340207	0.303494	0.731812	2.49403	1.40855	3.77165	1.99229	1.55785	1.60803	3.41553	1.75121	1.12342	1.23356	2.45732	1.19562	1.27394	1.25803
HRR1235445	Train	Control	NA	0.526789	0.421735	0.342565	0.359312	0.441528	0.380628	0.32125	0.359312	0.484158	0.34561	0.401943	0.307547	0.33952	0.280142	0.161386	0.476546	0.808453	0.35779	0.42478	0.552671	0.482636	0.601392	0.397375	0.604437	0.353222	0.368447	0.420213	0.429348	0.513086	0.362357	0.331907	0.796273	2.47256	1.44943	3.61748	1.96404	1.57275	1.52251	3.30689	1.66563	1.21496	1.18604	2.39795	1.2104	1.31697	1.25455
HRR1235446	Train	Control	NA	0.483734	0.428804	0.334893	0.318945	0.386278	0.398682	0.349068	0.347296	0.38805	0.361471	0.386278	0.30477	0.329577	0.271104	0.182508	0.458927	0.694592	0.336665	0.430576	0.551067	0.448295	0.570558	0.444752	0.65561	0.35084	0.361471	0.39691	0.416401	0.43412	0.368559	0.297682	0.745978	2.36374	1.36969	3.4198	1.72585	1.52917	1.66206	3.13807	1.73648	1.10745	1.22794	2.09618	1.15883	1.23503	1.34134
HRR1235447	Train	Control	NA	0.557288	0.43054	0.325923	0.364148	0.434564	0.400362	0.348054	0.390303	0.474801	0.378232	0.36616	0.253496	0.388291	0.283674	0.173021	0.454683	0.671965	0.329947	0.390303	0.589478	0.454683	0.587466	0.406398	0.607585	0.426516	0.362137	0.40841	0.424505	0.484861	0.372196	0.303792	0.740368	2.46655	1.47068	3.31556	1.89921	1.58535	1.47671	3.06408	1.86903	1.05422	1.26547	1.96962	1.18298	1.22523	1.3057
HRR1235448	Train	Control	NA	0.517236	0.440826	0.301231	0.336497	0.449643	0.40703	0.326212	0.360008	0.461398	0.357069	0.367355	0.283598	0.376172	0.289476	0.189555	0.465807	0.730302	0.323273	0.393805	0.603932	0.434949	0.531931	0.390866	0.60834	0.371764	0.395274	0.361478	0.393805	0.467276	0.418785	0.321803	0.734711	2.49655	1.3695	3.55159	1.93229	1.53848	1.57228	3.15338	1.63106	1.14321	1.22109	2.33638	1.2255	1.27105	1.27399
HRR1235449	Train	Control	NA	0.536752	0.439316	0.307692	0.307692	0.432479	0.384615	0.335043	0.376068	0.45641	0.323077	0.360684	0.287179	0.340171	0.264957	0.176068	0.434188	0.707692	0.323077	0.367521	0.547009	0.470085	0.576068	0.408547	0.613675	0.393162	0.376068	0.352137	0.382906	0.482051	0.365812	0.288889	0.753846	2.30085	1.31111	3.32821	1.86496	1.55556	1.45299	3.04444	1.58632	1.1265	1.22564	2.03248	1.12479	1.2906	1.26325
HRR1235450	Train	Control	NA	0.56654	0.382836	0.32534	0.323938	0.420698	0.354789	0.350582	0.373019	0.461366	0.375824	0.443136	0.270649	0.322535	0.24681	0.175291	0.448745	0.750245	0.298696	0.464171	0.560931	0.46978	0.59038	0.42771	0.664703	0.360398	0.354789	0.413687	0.380031	0.523068	0.380031	0.318328	0.723601	2.63778	1.33782	3.7344	1.97027	1.53835	1.63231	3.20853	1.8048	1.15692	1.18076	2.37695	1.23124	1.25508	1.33502
HRR1235453	Train	Control	NA	0.601744	0.507009	0.342099	0.385958	0.415782	0.412273	0.361397	0.352625	0.499991	0.389467	0.356134	0.282451	0.371923	0.247364	0.191225	0.468413	0.742092	0.31403	0.349117	0.638585	0.47543	0.498237	0.392976	0.631568	0.380695	0.384204	0.392976	0.403502	0.587709	0.385958	0.335082	0.808758	2.67715	1.50699	3.87186	2.21224	1.49471	1.36489	3.06661	1.74909	1.1684	1.07542	2.31049	1.26664	1.28419	1.22279
HRR1235454	Test	Control	NA	0.607576	0.519997	0.332068	0.332068	0.42877	0.357612	0.353963	0.403226	0.42877	0.337542	0.394103	0.337542	0.361261	0.259086	0.200701	0.44884	0.757189	0.36491	0.417822	0.623996	0.441541	0.561962	0.423296	0.658663	0.414173	0.372208	0.330244	0.426945	0.525471	0.399577	0.308349	0.762662	2.56349	1.40126	3.65458	2.06174	1.47789	1.50161	3.17472	1.75522	1.07284	1.23705	2.19494	1.16406	1.37024	1.23887
HRR1235455	Train	Control	NA	0.554055	0.497774	0.310171	0.32768	0.452749	0.370204	0.36395	0.361449	0.387713	0.338936	0.397719	0.29141	0.336435	0.280154	0.196358	0.454	0.766672	0.346441	0.41898	0.536545	0.41898	0.586573	0.416479	0.641603	0.355195	0.34519	0.427735	0.355195	0.485267	0.357697	0.325179	0.766672	2.65646	1.47081	3.89464	2.16744	1.49957	1.5446	3.15674	1.72345	1.21067	1.23818	2.38506	1.23693	1.28696	1.25194
HRR1235456	Train	Control	NA	0.589628	0.45672	0.318979	0.362476	0.492968	0.326229	0.357643	0.413223	0.514717	0.381809	0.36006	0.328645	0.379392	0.302064	0.210236	0.483302	0.7757	0.292398	0.35281	0.563047	0.500217	0.613793	0.376975	0.628292	0.340728	0.391475	0.338311	0.401141	0.541298	0.384225	0.294814	0.782949	2.49625	1.39191	3.46044	1.97429	1.49099	1.38949	2.81765	1.66014	1.13818	1.10676	2.08303	1.18892	1.37258	1.2735
HRR1235457	Train	Control	NA	0.49571	0.425802	0.315645	0.330473	0.436394	0.353776	0.349539	0.381316	0.453342	0.302934	0.406737	0.273276	0.349539	0.262684	0.190658	0.410973	0.726618	0.341066	0.387671	0.548671	0.417329	0.546552	0.410973	0.624934	0.347421	0.377079	0.387671	0.389789	0.529605	0.358013	0.336829	0.720263	2.27518	1.44476	3.2433	1.78795	1.70533	1.67567	3.12891	1.73075	1.24351	1.22021	2.03368	1.12276	1.33672	1.39392
HRR1235458	Train	Control	NA	0.600005	0.492434	0.322712	0.341835	0.492434	0.346616	0.303588	0.36335	0.497215	0.349007	0.360959	0.317931	0.42072	0.277293	0.172113	0.475701	0.738651	0.322712	0.444625	0.578491	0.451796	0.537853	0.320321	0.62869	0.389645	0.349007	0.375302	0.461358	0.545024	0.437454	0.294026	0.788851	2.36416	1.33388	3.28688	1.85739	1.56097	1.41515	2.78966	1.64942	1.16415	1.09483	1.93627	1.11873	1.26933	1.28368
HRR1235459	Train	Control	NA	0.616731	0.468799	0.345869	0.366705	0.447963	0.400042	0.356287	0.383373	0.460465	0.329201	0.350036	0.279196	0.418794	0.281279	0.229191	0.466715	0.795916	0.368788	0.468799	0.627149	0.489634	0.566726	0.441713	0.666736	0.360454	0.347953	0.356287	0.422961	0.489634	0.360454	0.356287	0.758412	2.47734	1.33139	3.53578	2.03146	1.51266	1.46682	2.88988	1.56058	1.11887	1.18137	2.16064	1.15845	1.27305	1.31264
HRR1235460	Train	Control	NA	0.54549	0.456338	0.339987	0.397407	0.465404	0.376252	0.338476	0.409495	0.474471	0.383808	0.394385	0.3007	0.365675	0.244791	0.202481	0.483537	0.793303	0.343009	0.43065	0.593844	0.460871	0.542468	0.398918	0.640687	0.398918	0.324876	0.362653	0.43065	0.518291	0.382296	0.308255	0.799347	2.58995	1.42946	3.73835	2.21823	1.53825	1.38866	3.1309	1.75736	1.18315	1.20884	2.24391	1.19071	1.36599	1.26475
HRR1235461	Train	Control	NA	0.536857	0.523092	0.328653	0.338977	0.447381	0.373391	0.357905	0.37167	0.480074	0.333815	0.37167	0.297681	0.351022	0.252942	0.22197	0.404364	0.81561	0.361346	0.437057	0.590199	0.492119	0.626334	0.418129	0.652144	0.39404	0.39404	0.368229	0.418129	0.559226	0.423291	0.297681	0.844862	2.5191	1.35075	3.64099	2.03903	1.58476	1.56411	3.15748	1.78608	1.20449	1.20793	2.22486	1.19244	1.34903	1.34386
HRR1235462	Test	Control	NA	0.558772	0.468748	0.324398	0.330607	0.408214	0.40511	0.358545	0.406662	0.400453	0.329055	0.378723	0.313533	0.352337	0.265417	0.207987	0.440809	0.768311	0.350785	0.44857	0.606888	0.437705	0.589815	0.374067	0.678287	0.428392	0.370962	0.398901	0.403558	0.533938	0.378723	0.336815	0.745029	2.63865	1.4109	3.70497	2.0597	1.57853	1.58319	3.17879	1.74306	1.20757	1.17032	2.28786	1.18894	1.36899	1.36589
HRR1235463	Train	Control	NA	0.565668	0.470938	0.346438	0.346438	0.44658	0.339671	0.345084	0.341024	0.411395	0.327492	0.370796	0.286894	0.346438	0.261181	0.194871	0.470938	0.778131	0.288247	0.426281	0.538602	0.462819	0.538602	0.414101	0.595439	0.374856	0.341024	0.382976	0.354557	0.479058	0.384329	0.349144	0.71994	2.61723	1.45612	3.77833	2.07998	1.60227	1.55626	3.20455	1.77414	1.16381	1.18953	2.36958	1.26125	1.31944	1.3032
HRR1235464	Train	Control	NA	0.575118	0.436296	0.334935	0.337138	0.436296	0.370191	0.339342	0.390022	0.48257	0.40104	0.372394	0.372394	0.352563	0.271033	0.158653	0.467146	0.830726	0.293068	0.390022	0.575118	0.497995	0.64563	0.407651	0.667666	0.383412	0.361377	0.434093	0.429686	0.513419	0.396633	0.348156	0.75801	2.43489	1.36618	3.41545	1.95452	1.49398	1.44771	2.98797	1.6945	1.21193	1.08854	2.18589	1.10837	1.41906	1.22736
HRR1235465	Train	Control	NA	0.571477	0.428607	0.33056	0.347368	0.549066	0.364176	0.296944	0.383786	0.515449	0.352971	0.394991	0.26893	0.327759	0.257725	0.137266	0.484635	0.775976	0.296944	0.428607	0.638709	0.487436	0.582682	0.39219	0.638709	0.428607	0.316553	0.375382	0.49584	0.574278	0.364176	0.260526	0.775976	2.22428	1.41749	3.26918	1.87411	1.59117	1.2438	2.75934	1.58837	1.05611	1.15416	1.93574	1.07012	1.2494	1.08412
HRR1235466	Train	Control	NA	0.475971	0.401663	0.299239	0.32133	0.469946	0.313297	0.325347	0.379571	0.429779	0.339405	0.401663	0.295222	0.359488	0.257064	0.210873	0.401663	0.722993	0.323339	0.411704	0.566345	0.375555	0.538228	0.395638	0.656719	0.335389	0.377563	0.35748	0.383588	0.526178	0.389613	0.295222	0.737051	2.34571	1.36565	3.141	1.85769	1.53034	1.56649	2.88796	1.72715	1.14072	1.23913	2.0525	1.18089	1.29135	1.40381
HRR1235467	Train	Control	NA	0.521838	0.385615	0.318551	0.326934	0.473636	0.364658	0.31436	0.402381	0.465253	0.32903	0.398189	0.293403	0.312264	0.297594	0.180233	0.45687	0.710454	0.318551	0.42753	0.519742	0.412859	0.574231	0.354179	0.704166	0.425434	0.347892	0.362562	0.387711	0.492497	0.37304	0.249392	0.716741	2.14603	1.23439	3.12055	1.78137	1.50054	1.4251	2.62386	1.54665	1.14217	1.11493	1.97418	1.19038	1.2784	1.16942
HRR1235468	Train	Control	NA	0.528283	0.429998	0.336978	0.322937	0.440529	0.345754	0.358039	0.377345	0.447549	0.393141	0.407182	0.28257	0.343998	0.250978	0.184285	0.438774	0.73714	0.326448	0.415957	0.600242	0.408937	0.594977	0.408937	0.649385	0.417712	0.377345	0.3791	0.384366	0.530038	0.366815	0.314162	0.738895	2.57999	1.40759	3.58039	1.96746	1.51816	1.61644	3.2048	1.78318	1.1531	1.17065	2.21493	1.17591	1.3444	1.29877
HRR1235469	Train	Control	NA	0.554427	0.491769	0.332276	0.334175	0.484174	0.353162	0.343669	0.355061	0.421516	0.366453	0.366453	0.284808	0.351264	0.317087	0.201265	0.486073	0.7424	0.37215	0.40063	0.586705	0.486073	0.552528	0.406327	0.658857	0.423415	0.32658	0.402529	0.472782	0.607591	0.417719	0.332276	0.75759	2.5196	1.41455	3.7082	1.89113	1.46961	1.44683	3.11011	1.70885	1.16771	1.15632	2.14556	1.26835	1.42974	1.32151
HRR1235470	Train	Control	NA	0.65601	0.511969	0.308434	0.383586	0.441515	0.41803	0.364798	0.422727	0.471262	0.317828	0.358535	0.280252	0.389848	0.283384	0.183182	0.521363	0.826666	0.364798	0.403939	0.601212	0.461868	0.535454	0.402374	0.65601	0.389848	0.396111	0.389848	0.389848	0.52606	0.383586	0.297475	0.776565	2.7305	1.3903	3.76071	2.17	1.55783	1.38717	3.20803	1.76763	1.23687	1.25096	2.25141	1.22278	1.42162	1.31672
HRR1235471	Test	Control	NA	0.525452	0.398575	0.333214	0.321679	0.413954	0.356282	0.347311	0.33834	0.453683	0.348593	0.388322	0.271697	0.342185	0.2576	0.211463	0.437023	0.776644	0.315271	0.39473	0.592095	0.437023	0.576716	0.435741	0.639514	0.37038	0.39473	0.367817	0.383196	0.503665	0.347311	0.320398	0.743323	2.45553	1.3854	3.61793	1.97621	1.60455	1.56482	3.2719	1.73784	1.16368	1.21367	2.38504	1.27006	1.23545	1.37258
HRR1235472	Train	Control	NA	0.577057	0.431135	0.318376	0.339933	0.446058	0.346566	0.325009	0.376414	0.475906	0.363148	0.369781	0.288529	0.373097	0.276921	0.212251	0.429476	0.747853	0.300136	0.432793	0.60193	0.464299	0.545551	0.39797	0.656651	0.434451	0.381388	0.417869	0.396312	0.465957	0.36149	0.305111	0.74122	2.39777	1.36802	3.51043	1.9285	1.58193	1.57364	3.0395	1.7262	1.20386	1.14748	2.11256	1.19723	1.30833	1.23205
HRR1235473	Train	Control	NA	0.547026	0.469838	0.333921	0.322175	0.419498	0.374192	0.333921	0.38426	0.48494	0.404396	0.360769	0.280225	0.360769	0.278547	0.191291	0.463126	0.751741	0.320497	0.404396	0.58562	0.427888	0.55206	0.370836	0.630925	0.355735	0.389294	0.372514	0.416142	0.525212	0.39265	0.310429	0.751741	2.56397	1.40616	3.56741	2.01359	1.58403	1.39441	3.06234	1.69645	1.18466	1.14943	2.21159	1.2048	1.3189	1.26017
HRR1235474	Train	Control	NA	0.547149	0.439489	0.358375	0.361325	0.432115	0.346577	0.317081	0.398195	0.458661	0.328879	0.395245	0.278736	0.379023	0.250715	0.194673	0.455712	0.710852	0.340678	0.461611	0.622364	0.445388	0.566322	0.404094	0.650385	0.371649	0.35985	0.401144	0.398195	0.511754	0.3628	0.336253	0.762469	2.44079	1.43203	3.82562	2.04554	1.54559	1.49839	3.34484	1.72551	1.15329	1.13412	2.38032	1.2698	1.30224	1.27422
HRR1235475	Train	Control	NA	0.568051	0.439257	0.302328	0.309106	0.427055	0.33351	0.379604	0.348423	0.424343	0.367403	0.404008	0.299616	0.324019	0.244031	0.187091	0.433834	0.738873	0.332154	0.424343	0.549071	0.435189	0.585675	0.386383	0.610078	0.387739	0.370114	0.39045	0.382316	0.496197	0.387739	0.337577	0.760565	2.4959	1.41809	3.61709	2.00784	1.47232	1.55638	3.14394	1.7272	1.15915	1.23371	2.26678	1.19033	1.34624	1.28523
HRR1235476	Test	Control	NA	0.546564	0.426822	0.287767	0.332187	0.442273	0.326393	0.359226	0.341844	0.426822	0.337981	0.361157	0.260728	0.341844	0.270385	0.187338	0.40944	0.770598	0.29163	0.395921	0.563946	0.421028	0.608366	0.448067	0.602573	0.361157	0.384333	0.392058	0.415234	0.500212	0.349569	0.287767	0.674031	2.2442	1.31716	3.36243	1.76137	1.51609	1.56437	2.99934	1.69956	1.09892	1.1163	2.06265	1.13369	1.21094	1.3133
HRR1235477	Test	Control	NA	0.522802	0.466112	0.285021	0.302343	0.473986	0.366906	0.349584	0.34801	0.439342	0.324389	0.343285	0.316515	0.330688	0.255102	0.179516	0.429894	0.752708	0.370055	0.407848	0.58264	0.396825	0.560595	0.433044	0.628307	0.395251	0.338561	0.379504	0.390527	0.459814	0.332263	0.324389	0.710191	2.5337	1.39361	3.45018	1.97468	1.53534	1.444	3.04863	1.67863	1.09442	1.19048	2.08176	1.13851	1.36212	1.36054
HRR1235478	Train	Control	NA	0.483767	0.360357	0.306057	0.284666	0.445922	0.389976	0.35213	0.329094	0.477186	0.319221	0.414658	0.286311	0.306057	0.245175	0.169483	0.404785	0.712487	0.291248	0.414658	0.528195	0.483767	0.610468	0.450858	0.621987	0.411367	0.338966	0.434403	0.375167	0.487058	0.355421	0.362003	0.682869	2.08974	1.35751	3.16753	1.73761	1.6718	1.60269	3.18563	1.73926	1.00209	1.22587	2.08152	1.09094	1.29498	1.28346
HRR1235479	Test	Control	NA	0.566864	0.416087	0.324751	0.365344	0.434934	0.371144	0.360995	0.382742	0.434934	0.342148	0.39579	0.271109	0.356646	0.26241	0.19572	0.474078	0.72054	0.340698	0.368244	0.59151	0.446532	0.597309	0.39289	0.627755	0.382742	0.340698	0.413187	0.378392	0.490026	0.420436	0.334899	0.719091	2.65165	1.36569	3.76363	2.09203	1.58896	1.50052	3.22721	1.72814	1.20767	1.22216	2.3008	1.31785	1.35119	1.3425
HRR1235482	Train	Control	NA	0.618255	0.470244	0.31144	0.370028	0.436324	0.382362	0.333025	0.370028	0.499537	0.320691	0.379278	0.29448	0.356152	0.299106	0.175763	0.52729	0.781684	0.353068	0.410114	0.587419	0.411656	0.609004	0.374653	0.610546	0.368486	0.346901	0.416281	0.400863	0.508788	0.402405	0.305273	0.815603	2.53777	1.42769	3.77274	2.07216	1.58187	1.48165	3.12365	1.7638	1.21492	1.19488	2.21092	1.30589	1.37835	1.2766
HRR1235483	Train	Control	NA	0.526736	0.411328	0.316634	0.315154	0.471991	0.346226	0.36546	0.371379	0.405409	0.349185	0.358062	0.276685	0.325511	0.276685	0.187909	0.433522	0.670257	0.369899	0.40393	0.566685	0.433522	0.582961	0.409848	0.62439	0.423165	0.40245	0.372858	0.40393	0.469032	0.372858	0.316634	0.720563	2.41322	1.37159	3.36904	1.82286	1.57133	1.51807	3.19593	1.72669	1.12005	1.15113	2.09807	1.18516	1.34347	1.22806
HRR1235484	Test	Control	NA	0.556794	0.459796	0.357759	0.322487	0.469874	0.360279	0.325007	0.362798	0.435862	0.332565	0.419485	0.244385	0.351461	0.251943	0.187698	0.405628	0.779764	0.3565	0.448459	0.544197	0.450978	0.605923	0.415706	0.628598	0.345162	0.360279	0.381694	0.350201	0.53034	0.386733	0.307371	0.792361	2.60887	1.49402	3.85977	2.05208	1.56835	1.64771	3.35966	1.81651	1.20933	1.22318	2.46022	1.25594	1.37561	1.329
HRR1235485	Test	Control	NA	0.524446	0.425357	0.33231	0.328685	0.421732	0.339561	0.38548	0.358895	0.413273	0.315393	0.381855	0.283974	0.306934	0.235638	0.192136	0.461609	0.768543	0.29485	0.428982	0.544989	0.441066	0.522029	0.395147	0.609034	0.360103	0.35527	0.414481	0.410856	0.494236	0.393939	0.317809	0.696039	2.51589	1.49237	3.79317	2.08328	1.60234	1.58542	3.45482	1.76064	1.17457	1.26036	2.42526	1.27003	1.34253	1.2797
HRR1235488	Train	Control	NA	0.541597	0.458784	0.321314	0.351127	0.409096	0.392534	0.319658	0.38094	0.485284	0.336221	0.405784	0.308064	0.40744	0.233533	0.185501	0.483628	0.753598	0.384252	0.43394	0.604535	0.457128	0.543253	0.385909	0.685692	0.379284	0.390877	0.352783	0.39419	0.501847	0.357752	0.26997	0.793348	2.46948	1.31838	3.49471	1.96101	1.58504	1.43598	3.09721	1.69932	1.08651	1.20079	2.11173	1.18919	1.29188	1.27035
HRR1235489	Train	Control	NA	0.568157	0.413606	0.328236	0.320876	0.378281	0.397415	0.334123	0.372393	0.41655	0.314988	0.36209	0.291438	0.306157	0.289966	0.18546	0.438629	0.838988	0.331179	0.444516	0.597595	0.473955	0.566685	0.404775	0.694741	0.42391	0.366505	0.434213	0.409191	0.523999	0.395943	0.350314	0.712404	2.44484	1.38212	3.62531	1.95911	1.44689	1.47338	3.13369	1.7604	1.08921	1.20991	2.25496	1.20991	1.36152	1.23346
HRR1235491	Train	Control	NA	0.546045	0.457497	0.313607	0.33021	0.468566	0.36157	0.343123	0.403999	0.475945	0.352347	0.387397	0.298849	0.339433	0.254575	0.199233	0.402155	0.65304	0.29147	0.317296	0.529442	0.463031	0.534976	0.359726	0.597698	0.40031	0.363415	0.372639	0.385552	0.475945	0.346812	0.284091	0.678867	2.26904	1.28579	3.018	1.74882	1.51269	1.39278	2.57711	1.52007	1.08471	1.13083	1.9499	1.14005	1.27656	1.20093
HRR1235493	Train	Control	NA	0.522074	0.432521	0.291523	0.329631	0.394413	0.37917	0.3544	0.312482	0.466818	0.373454	0.417278	0.289618	0.320104	0.262942	0.182916	0.398224	0.733571	0.382981	0.388697	0.522074	0.457291	0.592573	0.451575	0.657356	0.40394	0.386792	0.40013	0.415373	0.489682	0.394413	0.291523	0.672599	2.29789	1.43475	3.45826	1.93777	1.59861	1.57194	3.30964	1.68245	1.10321	1.21563	2.02542	1.168	1.23659	1.28232
HRR1235494	Test	Control	NA	0.507537	0.468884	0.34284	0.374771	0.462162	0.34452	0.374771	0.331076	0.477287	0.349562	0.416786	0.263852	0.383174	0.260491	0.19999	0.465523	0.786515	0.34452	0.408383	0.647026	0.463842	0.613414	0.396619	0.692402	0.354604	0.381493	0.386535	0.405022	0.536107	0.410063	0.282339	0.831891	2.44862	1.33775	3.68217	2.03015	1.49572	1.45875	3.16119	1.68731	1.11255	1.05037	2.16964	1.18313	1.34279	1.14952
HRR1235497	Train	Control	NA	0.569238	0.462668	0.327507	0.353499	0.473065	0.372994	0.31451	0.370394	0.460069	0.31581	0.363896	0.291117	0.309312	0.301514	0.165053	0.441874	0.760283	0.323608	0.398986	0.618624	0.427578	0.574436	0.411983	0.59523	0.348301	0.367795	0.383391	0.42238	0.495159	0.332705	0.321009	0.705699	2.49269	1.33992	3.77802	2.1041	1.48678	1.50497	3.21138	1.7506	1.16317	1.18266	2.25876	1.31523	1.37761	1.32302
HRR1235498	Train	Control	NA	0.517691	0.396761	0.305723	0.278548	0.461982	0.360074	0.358715	0.355998	0.395402	0.360074	0.388608	0.247296	0.335616	0.217403	0.194304	0.415783	0.667156	0.301647	0.389967	0.562531	0.457905	0.561172	0.415783	0.547584	0.365509	0.376379	0.399478	0.395402	0.413066	0.34241	0.319311	0.733736	2.28545	1.40225	3.25969	1.85744	1.55036	1.59655	3.23523	1.68352	1.08702	1.24599	2.07892	1.17262	1.22561	1.29762
HRR1235499	Train	Control	NA	0.479991	0.406285	0.305612	0.294826	0.397296	0.312803	0.318197	0.364937	0.460216	0.332578	0.399094	0.26786	0.314601	0.262467	0.16539	0.442239	0.720886	0.352353	0.462014	0.562687	0.535721	0.609427	0.487182	0.701111	0.37033	0.36314	0.402689	0.388308	0.479991	0.339769	0.330781	0.744256	2.24535	1.31054	3.35994	1.77075	1.64491	1.70424	3.12624	1.77615	1.11998	1.30155	2.12491	1.1074	1.29436	1.25121
HRR1235500	Train	Control	NA	0.513771	0.427135	0.310277	0.37878	0.423106	0.400943	0.360647	0.330425	0.465416	0.324381	0.384825	0.320351	0.360647	0.241775	0.179316	0.400943	0.713235	0.33647	0.396913	0.612496	0.467431	0.564141	0.431165	0.646747	0.346544	0.352588	0.411017	0.423106	0.517801	0.376765	0.324381	0.755546	2.47819	1.39222	3.35261	1.7851	1.54736	1.66623	3.19747	1.72063	1.1303	1.12022	2.14575	1.23708	1.31163	1.28342
HRR1235501	Train	Control	NA	0.542037	0.411948	0.3367	0.286961	0.438731	0.355831	0.364759	0.374962	0.460412	0.297164	0.409397	0.271656	0.372411	0.246148	0.204061	0.451485	0.693807	0.348179	0.438731	0.526732	0.40302	0.56882	0.432354	0.596878	0.387716	0.316294	0.409397	0.362208	0.455311	0.387716	0.332874	0.752474	2.53928	1.4348	3.73431	1.99469	1.59678	1.55979	3.38486	1.8595	1.1032	1.17845	2.45638	1.23584	1.37358	1.3315
HRR1235503	Train	Control	NA	0.62396	0.469703	0.391708	0.36051	0.448905	0.440238	0.315446	0.384775	0.466237	0.36051	0.421173	0.320646	0.389975	0.291181	0.201054	0.452371	0.823281	0.377842	0.415973	0.617027	0.452371	0.582363	0.369176	0.632626	0.374376	0.41424	0.348378	0.389975	0.497435	0.393441	0.315446	0.747019	2.52877	1.36058	3.52711	2.03827	1.4975	1.46804	3.05047	1.72976	1.14913	1.20286	2.22199	1.25659	1.30512	1.24965
HRR1235504	Train	Control	NA	0.591173	0.480026	0.306057	0.367268	0.520296	0.362436	0.338273	0.333441	0.486469	0.367268	0.322165	0.275451	0.354381	0.275451	0.193299	0.531572	0.726482	0.347938	0.418814	0.579897	0.425258	0.531572	0.409149	0.594394	0.402706	0.364046	0.386598	0.41076	0.517075	0.347938	0.285116	0.774807	2.54349	1.33698	3.58892	2.08924	1.55284	1.42719	3.25387	1.80896	1.12919	1.18718	2.13273	1.1904	1.32249	1.21939
HRR1235505	Train	Control	NA	0.608082	0.432447	0.308469	0.354223	0.414736	0.364554	0.394073	0.355699	0.408832	0.342415	0.461965	0.281902	0.354223	0.218437	0.197774	0.497388	0.770434	0.342415	0.44573	0.575612	0.460489	0.554949	0.367506	0.613986	0.377837	0.399976	0.383741	0.432447	0.470821	0.402928	0.363078	0.73206	2.55483	1.38294	3.72672	2.21389	1.53054	1.43903	3.23228	1.71946	1.15122	1.19993	2.27883	1.26044	1.318	1.31653
HRR1235506	Train	Control	NA	0.590884	0.450197	0.329832	0.336085	0.412681	0.323579	0.368911	0.397049	0.434565	0.328269	0.398612	0.281373	0.334521	0.239167	0.181329	0.409554	0.70187	0.334521	0.426749	0.562746	0.426749	0.568999	0.403301	0.661227	0.395486	0.376727	0.393922	0.398612	0.518977	0.400175	0.361095	0.769086	2.47608	1.3756	3.69537	1.98993	1.56006	1.50378	3.05759	1.61477	1.08172	1.15207	2.13844	1.14269	1.25836	1.25055
HRR1235508	Train	Control	NA	0.533152	0.502435	0.34227	0.340076	0.438808	0.359823	0.340076	0.368599	0.509018	0.357629	0.397121	0.278643	0.34227	0.23915	0.20624	0.454166	0.686735	0.355435	0.41248	0.634078	0.493659	0.590197	0.414674	0.620914	0.427838	0.40151	0.375181	0.438808	0.535346	0.362017	0.280837	0.745974	2.40686	1.36689	3.32617	1.92198	1.48756	1.38005	2.99706	1.78376	1.18917	1.09921	2.11725	1.07069	1.2506	1.23963
HRR1235509	Test	Control	NA	0.567607	0.455005	0.296443	0.305635	0.438919	0.342403	0.312529	0.383767	0.491773	0.328615	0.365383	0.319423	0.326317	0.273463	0.165456	0.443515	0.721574	0.335509	0.415939	0.574501	0.512455	0.526243	0.383767	0.613567	0.438919	0.328615	0.383767	0.381469	0.503263	0.365383	0.310231	0.746852	2.40142	1.2662	3.38496	1.96479	1.6132	1.51209	3.13448	1.75108	1.05019	1.1559	2.1923	1.20186	1.32135	1.32595
HRR1235510	Train	Control	NA	0.56722	0.455577	0.343933	0.331329	0.435769	0.352937	0.405157	0.38535	0.43757	0.351136	0.38715	0.300717	0.313322	0.277308	0.20528	0.487989	0.768898	0.347535	0.455577	0.635647	0.507797	0.588828	0.378147	0.671661	0.383549	0.405157	0.41236	0.401556	0.520402	0.392552	0.343933	0.74729	2.43635	1.35593	3.53117	1.89253	1.56661	1.48558	3.27367	1.8007	1.18666	1.23168	2.27428	1.26049	1.21907	1.26409
HRR1235511	Train	Control	NA	0.55302	0.488062	0.317767	0.366924	0.454705	0.326545	0.298455	0.351124	0.46875	0.375702	0.370435	0.259831	0.337079	0.263343	0.18434	0.502107	0.784761	0.308989	0.41257	0.547753	0.395014	0.563553	0.36868	0.598666	0.414326	0.386236	0.347612	0.403792	0.537219	0.377458	0.301966	0.732093	2.46664	1.33076	3.41117	1.82058	1.47823	1.50632	3.02317	1.68013	1.16222	1.08146	2.05758	1.06742	1.32022	1.28687
HRR1235512	Test	Control	NA	0.460926	0.390261	0.335657	0.289082	0.446472	0.364565	0.366171	0.395079	0.379019	0.321203	0.403109	0.292294	0.298718	0.216812	0.200752	0.374201	0.709858	0.284264	0.423987	0.488228	0.428805	0.581377	0.412745	0.597437	0.361353	0.338869	0.436836	0.388655	0.457714	0.351717	0.340475	0.700222	2.3512	1.31854	3.54608	1.86297	1.53053	1.44862	3.17348	1.65419	1.19487	1.22378	2.25163	1.18845	1.2816	1.28802
HRR1235513	Train	Control	NA	0.541555	0.400357	0.293119	0.309205	0.505809	0.382484	0.369973	0.359249	0.477212	0.361037	0.380697	0.264522	0.400357	0.250223	0.182306	0.436104	0.75067	0.330652	0.420018	0.536193	0.434316	0.568365	0.380697	0.621984	0.355675	0.359249	0.403932	0.427167	0.493298	0.400357	0.316354	0.670241	2.27346	1.27793	3.10992	1.76229	1.47453	1.48168	2.78999	1.53172	1.10813	1.12243	2.00894	1.08847	1.29401	1.27971
HRR1235514	Train	Control	NA	0.53765	0.454714	0.340321	0.398948	0.489033	0.3632	0.378929	0.373209	0.456144	0.341751	0.410387	0.304573	0.35891	0.287414	0.221638	0.490462	0.722109	0.317442	0.418966	0.589127	0.448995	0.566248	0.414677	0.570538	0.391798	0.380359	0.3632	0.423256	0.570538	0.370349	0.323162	0.795035	2.73544	1.47425	3.6849	2.09626	1.53001	1.48855	3.03715	1.63297	1.20256	1.15395	2.19064	1.21257	1.29551	1.28407
HRR1235515	Train	Control	NA	0.492841	0.429887	0.339953	0.314771	0.451471	0.352543	0.413699	0.37053	0.46766	0.379524	0.410101	0.294985	0.374128	0.255414	0.246421	0.388517	0.739262	0.338154	0.42629	0.579178	0.469458	0.611555	0.417296	0.667314	0.419095	0.383121	0.401108	0.404705	0.496439	0.363335	0.330959	0.791424	2.40845	1.3688	3.4337	1.82927	1.57385	1.48932	2.93366	1.67638	1.10799	1.17994	2.0667	1.07742	1.18893	1.17275
HRR1235516	Train	Control	NA	0.495705	0.420066	0.371441	0.325517	0.426819	0.351181	0.387649	0.318764	0.434924	0.367389	0.468691	0.251229	0.33092	0.255281	0.212059	0.44843	0.767194	0.343076	0.406559	0.587552	0.429521	0.614566	0.397104	0.607812	0.372792	0.380896	0.402507	0.399806	0.461937	0.37009	0.344427	0.802312	2.3259	1.33584	3.5915	1.92609	1.48711	1.57761	3.29029	1.72349	1.1643	1.23994	2.30293	1.21022	1.24264	1.21833
HRR1235517	Train	Control	NA	0.485963	0.387754	0.318331	0.287853	0.419926	0.402994	0.364049	0.330184	0.455484	0.325104	0.40638	0.248908	0.342037	0.262454	0.211656	0.375902	0.621423	0.289546	0.379288	0.431779	0.391141	0.54692	0.384368	0.611264	0.367435	0.330184	0.345423	0.370822	0.450405	0.335264	0.304785	0.660368	2.17583	1.28518	3.22564	1.70849	1.5053	1.40032	3.08002	1.65769	1.04812	1.14972	2.08608	1.13448	1.23099	1.28856
HRR1235518	Train	Control	NA	0.504927	0.390427	0.386673	0.289066	0.51619	0.326607	0.371656	0.345378	0.486157	0.304083	0.493665	0.307837	0.349132	0.275927	0.275927	0.424214	0.664477	0.317222	0.381042	0.514313	0.495542	0.611919	0.339747	0.675739	0.418583	0.407321	0.343501	0.397935	0.540591	0.373534	0.281558	0.730174	2.25434	1.34772	3.0671	1.79634	1.42844	1.50352	2.6504	1.55232	1.07367	1.0718	1.87518	1.0962	1.23322	1.15251
HRR1235519	Train	Control	NA	0.530432	0.440901	0.295623	0.309137	0.486511	0.368262	0.336166	0.361505	0.405426	0.314205	0.39529	0.241566	0.344612	0.236498	0.168927	0.44259	0.650371	0.295623	0.410494	0.552393	0.478065	0.550704	0.39529	0.603071	0.354748	0.359816	0.390222	0.388533	0.474686	0.429076	0.322651	0.667264	2.44269	1.39027	3.29409	1.94267	1.55582	1.40379	2.9765	1.64198	1.1335	1.10647	2.22646	1.21459	1.27033	1.21121
HRR1235520	Train	Control	NA	0.558636	0.429557	0.336451	0.300478	0.412629	0.399932	0.389352	0.300478	0.410513	0.289898	0.37454	0.253925	0.336451	0.228533	0.19256	0.429557	0.797749	0.298362	0.402048	0.529011	0.457065	0.562868	0.378772	0.624233	0.351263	0.397816	0.391468	0.404164	0.48669	0.37454	0.323755	0.700411	2.3086	1.28444	3.39837	1.80499	1.4114	1.45161	2.78471	1.70342	1.03475	1.11304	2.16471	1.15324	1.28232	1.15113
HRR1235521	Train	Control	NA	0.466393	0.431662	0.305967	0.322506	0.411815	0.348968	0.372122	0.322506	0.400238	0.383699	0.428354	0.256351	0.344006	0.259659	0.203427	0.348968	0.686359	0.31589	0.347314	0.491201	0.418431	0.580511	0.401892	0.542472	0.32416	0.32416	0.372122	0.368815	0.511048	0.34566	0.325814	0.654935	2.12358	1.29829	3.45164	1.8755	1.56953	1.4703	3.03817	1.61088	1.21064	1.18914	2.16989	1.15606	1.28506	1.19575
HRR1235522	Train	Control	NA	0.499507	0.430131	0.306642	0.320517	0.441232	0.389893	0.339943	0.348268	0.406544	0.337168	0.410706	0.276117	0.355205	0.263629	0.18454	0.457882	0.711798	0.298317	0.391281	0.586921	0.437069	0.571659	0.406544	0.602184	0.35243	0.34133	0.373243	0.423194	0.48702	0.381568	0.31358	0.721511	2.41706	1.40833	3.64918	1.94114	1.54015	1.44302	3.17187	1.73301	1.11973	1.25016	2.17008	1.22796	1.29178	1.32231
HRR1235523	Train	Control	NA	0.482935	0.377597	0.319256	0.304671	0.418112	0.372735	0.366253	0.356529	0.400285	0.333841	0.384079	0.259294	0.322497	0.264156	0.191229	0.393803	0.640132	0.320876	0.414871	0.518588	0.455385	0.625547	0.379218	0.562344	0.337082	0.363012	0.364632	0.393803	0.455385	0.367873	0.338703	0.735747	2.33689	1.31106	3.41782	1.98522	1.62869	1.48932	3.12611	1.77616	1.14738	1.19599	2.25586	1.20572	1.23327	1.27702
HRR1235524	Train	Control	NA	0.479297	0.412728	0.277926	0.272933	0.417721	0.344495	0.372787	0.387765	0.424378	0.337838	0.381108	0.234656	0.296232	0.232992	0.227999	0.3861	0.664026	0.337838	0.427706	0.544202	0.439356	0.62242	0.475969	0.650712	0.357809	0.331181	0.394422	0.331181	0.424378	0.329517	0.314539	0.682333	2.30662	1.39795	3.43663	1.819	1.40461	1.5261	3.03056	1.6143	1.12169	1.23319	2.26501	1.17661	1.2698	1.19991
HRR1235525	Train	Control	NA	0.545157	0.38988	0.310554	0.300427	0.432075	0.371314	0.379753	0.327432	0.472582	0.334183	0.406758	0.281861	0.369626	0.270047	0.231228	0.447265	0.77976	0.364563	0.401695	0.587352	0.442202	0.573849	0.340934	0.607605	0.383129	0.400007	0.410134	0.428699	0.455704	0.367939	0.318993	0.717312	2.30384	1.28103	3.28782	1.88358	1.6034	1.438	3.02284	1.61015	1.065	1.12069	2.18569	1.12913	1.25234	1.12576
HRR1235526	Train	Control	NA	0.457376	0.402786	0.30836	0.278852	0.423441	0.345245	0.371802	0.368851	0.393933	0.305409	0.392458	0.212458	0.264097	0.231639	0.194753	0.36295	0.637375	0.265573	0.408687	0.486884	0.41754	0.560654	0.426392	0.616719	0.351146	0.331966	0.386556	0.30836	0.424917	0.324589	0.361474	0.604916	2.41376	1.3795	3.48638	1.91212	1.50639	1.50344	3.11163	1.60377	1.10508	1.22311	2.32376	1.17442	1.29541	1.20393
HRR1235527	Train	Control	NA	0.482339	0.365913	0.338696	0.278215	0.459659	0.350792	0.347768	0.34928	0.405226	0.305431	0.414298	0.258558	0.275191	0.254022	0.195053	0.306943	0.653199	0.325088	0.409762	0.495948	0.441514	0.529213	0.43093	0.560965	0.35684	0.294847	0.443026	0.362889	0.444539	0.305431	0.346256	0.636567	2.21816	1.3563	3.49885	1.82352	1.57403	1.66929	3.29473	1.72372	1.11588	1.14612	2.23933	1.17788	1.20056	1.17032
HRR1235528	Train	Control	NA	0.452281	0.381102	0.346996	0.293612	0.40038	0.373688	0.385551	0.332167	0.36479	0.299543	0.392965	0.238745	0.274334	0.229848	0.207604	0.382585	0.673231	0.314372	0.404828	0.527908	0.452281	0.578326	0.434486	0.584258	0.336615	0.36479	0.407794	0.346996	0.447832	0.330684	0.355893	0.658402	2.36224	1.50068	3.48479	1.93813	1.54665	1.51699	3.34539	1.75722	1.13737	1.23673	2.44973	1.22042	1.18928	1.30049
HRR1235529	Train	Control	NA	0.523947	0.406488	0.335221	0.341819	0.45004	0.380093	0.33918	0.389331	0.477755	0.312785	0.389331	0.257354	0.310145	0.238878	0.172889	0.436843	0.687598	0.315424	0.382732	0.578058	0.447401	0.587296	0.351058	0.617651	0.399889	0.362936	0.381412	0.380093	0.447401	0.353697	0.312785	0.715313	2.36766	1.36596	3.51718	1.91366	1.49398	1.556	3.08429	1.67082	1.15216	1.15216	2.16706	1.19175	1.34352	1.24454
HRR1235530	Train	Control	NA	0.417561	0.353321	0.325581	0.256961	0.468661	0.346021	0.366461	0.328501	0.395661	0.287621	0.407341	0.271561	0.310981	0.239441	0.20294	0.365001	0.598601	0.297841	0.438001	0.503701	0.433621	0.575241	0.458441	0.635101	0.315361	0.324121	0.411721	0.347481	0.435081	0.331421	0.354781	0.621961	2.36959	1.44832	3.39013	1.79726	1.53154	1.59724	3.24997	1.55052	1.14756	1.20158	2.24694	1.14902	1.314	1.2191
HRR1235531	Train	Control	NA	0.470499	0.364141	0.331693	0.266796	0.365944	0.320877	0.378563	0.308258	0.367746	0.355128	0.427235	0.239756	0.301047	0.230743	0.210913	0.407405	0.719269	0.320877	0.407405	0.502947	0.429038	0.55883	0.436248	0.623727	0.34972	0.353325	0.420024	0.351522	0.409208	0.382168	0.346114	0.647162	2.29661	1.31415	3.26465	1.8171	1.42952	1.35381	3.12404	1.62061	1.09062	1.20599	2.09291	1.16453	1.1465	1.18436
HRR1235532	Train	Control	NA	0.514393	0.390741	0.296765	0.291819	0.397336	0.29017	0.336334	0.313252	0.367659	0.268737	0.412174	0.244007	0.31655	0.24071	0.173113	0.342929	0.628153	0.283576	0.361064	0.535826	0.402282	0.527583	0.40393	0.560557	0.329739	0.314901	0.364362	0.357767	0.423715	0.351172	0.305009	0.641343	2.18452	1.35853	3.10285	1.79873	1.53988	1.40634	2.95776	1.49702	1.04857	1.15079	1.98338	1.08814	1.25631	1.22168
HRR1235533	Train	Control	NA	0.519613	0.435136	0.290091	0.357035	0.457451	0.34269	0.374568	0.379349	0.459045	0.374568	0.420791	0.307624	0.392101	0.270964	0.216771	0.446293	0.722039	0.337908	0.355441	0.610466	0.443106	0.576994	0.433542	0.586557	0.368192	0.377755	0.385725	0.393695	0.449481	0.372974	0.344283	0.747541	2.36376	1.35641	3.44762	1.91428	1.49668	1.54768	3.09218	1.69113	1.06313	1.20021	2.19481	1.20659	1.31975	1.16674
HRR1235534	Train	Control	NA	0.461815	0.370592	0.310727	0.28222	0.470367	0.334958	0.350637	0.342085	0.400525	0.293623	0.367741	0.249437	0.342085	0.255138	0.172468	0.391972	0.610052	0.296474	0.389122	0.52453	0.384846	0.506001	0.394823	0.56159	0.359189	0.324981	0.354913	0.34351	0.424756	0.347786	0.302175	0.590097	2.47299	1.3213	3.38664	1.94561	1.5066	1.41253	2.98754	1.55934	1.19302	1.19587	2.10097	1.14884	1.31275	1.16737
HRR1235535	Train	Control	NA	0.554898	0.408646	0.350575	0.311861	0.443058	0.326917	0.309711	0.428003	0.415098	0.288203	0.417249	0.2796	0.311861	0.249489	0.184966	0.44736	0.718357	0.333369	0.374234	0.565652	0.397892	0.572105	0.449511	0.619421	0.384988	0.393591	0.389289	0.387138	0.524788	0.421551	0.326917	0.742015	2.34219	1.31842	3.44768	1.90558	1.5249	1.43886	3.0756	1.58297	1.08399	1.17862	2.12281	1.13346	1.24099	1.17217
HRR1235536	Train	Control	NA	0.475698	0.440646	0.37722	0.343838	0.459007	0.343838	0.373882	0.370543	0.443985	0.330485	0.425624	0.308786	0.293764	0.272066	0.20697	0.447323	0.747763	0.322139	0.442315	0.58419	0.453999	0.607558	0.400588	0.6593	0.388904	0.398918	0.400588	0.408933	0.544131	0.400588	0.335492	0.757778	2.43691	1.38036	3.66371	1.98458	1.58566	1.46214	3.18968	1.59067	1.135	1.21845	2.35512	1.14668	1.28188	1.25351
HRR1235537	Train	Control	NA	0.49772	0.390213	0.344423	0.298632	0.437994	0.382249	0.390213	0.314559	0.455912	0.344423	0.38424	0.252842	0.364331	0.272751	0.220988	0.463875	0.708754	0.312568	0.348404	0.507675	0.447948	0.521611	0.402158	0.655	0.36035	0.36035	0.372295	0.414103	0.467857	0.368313	0.31655	0.710745	2.32933	1.31597	3.33871	1.93713	1.6166	1.44737	3.14161	1.5947	1.09698	1.30602	2.1183	1.14277	1.26421	1.20647
HRR1235538	Train	Control	NA	0.517679	0.455274	0.321954	0.306353	0.477967	0.367339	0.361666	0.357411	0.48364	0.330464	0.382941	0.277987	0.338973	0.272313	0.198562	0.459529	0.727587	0.327627	0.418398	0.570156	0.402797	0.577248	0.385777	0.629725	0.34181	0.35032	0.385777	0.40847	0.468039	0.374431	0.343228	0.791411	2.4494	1.43106	3.58971	1.97569	1.50482	1.43106	3.04934	1.64806	1.10911	1.18286	2.21255	1.21832	1.32895	1.18144
HRR1235539	Train	Control	NA	0.43404	0.432031	0.275294	0.313473	0.508389	0.351653	0.351653	0.32553	0.43404	0.32553	0.391842	0.32553	0.319502	0.271275	0.208982	0.39787	0.649051	0.341606	0.3617	0.480257	0.486286	0.574701	0.413946	0.61489	0.329549	0.331558	0.351653	0.407917	0.43404	0.319502	0.271275	0.655079	2.128	1.29408	2.90968	1.69798	1.45082	1.44479	2.79916	1.58545	1.07505	1.17753	1.94715	1.13534	1.31016	1.23983
HRR1235540	Train	Control	NA	0.52357	0.384467	0.287867	0.314915	0.421175	0.397991	0.361283	0.351623	0.461747	0.353555	0.372875	0.274343	0.384467	0.278207	0.197063	0.452087	0.63949	0.334235	0.426971	0.589258	0.47527	0.587326	0.405719	0.589258	0.369011	0.307187	0.396059	0.372875	0.471406	0.380603	0.312983	0.712906	2.29328	1.33308	3.33849	1.8721	1.52628	1.44127	3.03516	1.58617	1.07805	1.17465	2.09428	1.14567	1.28091	1.22875
HRR1235541	Train	Control	NA	0.516337	0.38673	0.33865	0.315655	0.455714	0.393001	0.355373	0.413906	0.424358	0.355373	0.363735	0.307294	0.361645	0.269666	0.215315	0.476619	0.756736	0.301022	0.405544	0.587411	0.493342	0.616677	0.426448	0.637582	0.409725	0.397182	0.399273	0.393001	0.524698	0.432719	0.29266	0.831992	2.54197	1.38805	3.3656	1.94619	1.54901	1.4863	3.00604	1.59291	1.07657	1.179	2.07789	1.13092	1.19573	1.22917
HRR1235542	Train	Control	NA	0.476855	0.418372	0.340396	0.304407	0.511344	0.347894	0.349393	0.3269	0.418372	0.290911	0.374886	0.257921	0.290911	0.245925	0.172447	0.424371	0.700286	0.277415	0.391381	0.521841	0.422871	0.571326	0.452862	0.604316	0.349393	0.337397	0.374886	0.371887	0.437866	0.349393	0.323901	0.619311	2.42176	1.3196	3.37997	1.94341	1.45456	1.47255	3.05307	1.68549	1.19364	1.11116	2.14884	1.22363	1.25962	1.17714
HRR1235543	Test	Control	NA	0.43869	0.397675	0.322776	0.296027	0.410158	0.345959	0.317426	0.340609	0.419074	0.312076	0.406591	0.226478	0.294244	0.224695	0.208645	0.411941	0.738284	0.265711	0.390541	0.506456	0.43334	0.62237	0.411941	0.634853	0.365575	0.367359	0.431557	0.342392	0.467223	0.378058	0.326343	0.638419	2.33255	1.32855	3.36329	1.88494	1.46408	1.50867	3.15821	1.6656	1.14309	1.20372	2.2416	1.16449	1.23939	1.16449
HRR1235544	Train	Control	NA	0.484612	0.411245	0.316639	0.281886	0.459513	0.370699	0.326293	0.322431	0.343669	0.349461	0.395799	0.250994	0.347531	0.247133	0.254856	0.420898	0.714368	0.330154	0.390007	0.573425	0.449859	0.563772	0.415106	0.633278	0.328223	0.351392	0.364907	0.409314	0.471097	0.362976	0.305055	0.689269	2.18365	1.26076	3.15867	1.78399	1.44418	1.47121	2.87099	1.60057	1.00977	1.19126	2.10256	1.08507	1.25111	1.14492
HRR1235545	Train	Control	NA	0.441379	0.436018	0.298422	0.330587	0.478905	0.385983	0.371687	0.343096	0.436018	0.359179	0.382409	0.289487	0.371687	0.239452	0.196565	0.414574	0.666536	0.330587	0.403853	0.473544	0.466396	0.61114	0.441379	0.609353	0.403853	0.362753	0.378835	0.439592	0.468183	0.377048	0.352031	0.755884	2.19081	1.3563	3.13969	1.63864	1.58682	1.45637	3.1647	1.56002	1.03286	1.15795	2.03535	1.16152	1.29197	1.26338
HRR1235546	Train	Control	NA	0.538588	0.406012	0.276751	0.285037	0.414298	0.369554	0.341382	0.379497	0.498815	0.304924	0.394412	0.266808	0.352982	0.235321	0.190577	0.439156	0.715907	0.314867	0.394412	0.526987	0.488872	0.563446	0.422584	0.636362	0.359611	0.401041	0.391098	0.394412	0.435842	0.374526	0.308238	0.737451	2.18915	1.35061	3.3873	1.85108	1.41193	1.54782	3.16192	1.72514	1.13683	1.19981	2.28693	1.11695	1.17329	1.2661
HRR1235547	Train	Control	NA	0.569423	0.439149	0.298369	0.344596	0.418138	0.350899	0.363506	0.313078	0.430745	0.342495	0.388721	0.292066	0.294167	0.268953	0.233232	0.376114	0.701799	0.340393	0.397126	0.575727	0.424441	0.682888	0.418138	0.645066	0.401328	0.342495	0.363506	0.384518	0.497983	0.353001	0.300471	0.720709	2.1138	1.37838	3.21272	1.80703	1.54228	1.45613	3.03622	1.60741	1.21449	1.225	2.17684	1.12414	1.2292	1.27122
HRR1235548	Train	Control	NA	0.525429	0.401277	0.319248	0.319248	0.461136	0.334767	0.387975	0.401277	0.419013	0.341418	0.374673	0.230568	0.350286	0.294861	0.210615	0.419013	0.718308	0.301512	0.387975	0.578637	0.452268	0.560901	0.447834	0.647364	0.370239	0.303729	0.401277	0.381324	0.438966	0.343635	0.352503	0.678402	2.31676	1.35459	3.1947	1.70044	1.56298	1.55855	2.97965	1.67827	1.14397	1.19496	2.05738	1.17279	1.27477	1.24152
HRR1235549	Train	Control	NA	0.440523	0.365951	0.327285	0.256856	0.42257	0.338332	0.367332	0.289999	0.405999	0.280333	0.390808	0.260999	0.278952	0.230618	0.18919	0.347999	0.628332	0.283094	0.392189	0.491618	0.418427	0.562046	0.42257	0.632474	0.356285	0.342475	0.403237	0.360428	0.42257	0.316237	0.34938	0.682189	2.15704	1.42928	3.50623	1.78419	1.58671	1.54252	3.54628	1.83252	1.13238	1.27462	2.30342	1.13376	1.20557	1.27323
HRR1235550	Test	Control	NA	0.570217	0.473353	0.292419	0.349075	0.482491	0.398421	0.316178	0.356386	0.413042	0.369179	0.347248	0.303385	0.403904	0.285109	0.166313	0.519044	0.798669	0.336282	0.438629	0.601287	0.438629	0.553769	0.389283	0.61408	0.400249	0.372834	0.392938	0.42218	0.50625	0.378317	0.29973	0.718254	2.60618	1.35427	3.32627	2.10542	1.46392	1.42372	2.94064	1.54251	1.09292	1.18978	2.05973	1.14774	1.39447	1.25923
HRR1235551	Test	Control	NA	0.544213	0.412606	0.318347	0.304119	0.556662	0.323682	0.341467	0.362809	0.458846	0.357473	0.389486	0.277442	0.428612	0.273885	0.188518	0.444618	0.638472	0.355695	0.3966	0.462403	0.432169	0.553105	0.428612	0.560219	0.36103	0.343245	0.371701	0.359252	0.487302	0.36103	0.316568	0.666928	2.37248	1.38187	3.25461	1.86206	1.59529	1.46902	2.94515	1.66109	1.21292	1.2307	1.99189	1.17201	1.30718	1.23782
HRR1235552	Test	Control	NA	0.603775	0.478046	0.339882	0.375805	0.428307	0.378568	0.375805	0.407582	0.446268	0.324684	0.378568	0.272182	0.373042	0.280472	0.200337	0.44765	0.808257	0.315013	0.420017	0.562326	0.45594	0.555417	0.381331	0.632789	0.378568	0.370278	0.37995	0.373042	0.530548	0.385476	0.309486	0.729503	2.72182	1.45348	3.9045	2.18022	1.55019	1.51565	3.24961	1.821	1.14952	1.15228	2.20785	1.26143	1.27387	1.26696
HRR1235553	Test	Control	NA	0.619105	0.473775	0.331352	0.388031	0.476682	0.372044	0.364778	0.388031	0.421456	0.321179	0.361871	0.27322	0.347338	0.257234	0.187475	0.499935	0.808034	0.311006	0.392391	0.543534	0.472322	0.560973	0.345885	0.633638	0.39675	0.342978	0.367684	0.395297	0.470869	0.392391	0.312459	0.736822	2.5113	1.42278	3.76259	2.08258	1.5187	1.4998	3.05193	1.70908	1.21205	1.13939	2.12763	1.1888	1.39371	1.23966
HRR1235554	Test	Control	NA	0.580301	0.52158	0.291878	0.366142	0.457678	0.369596	0.347144	0.390321	0.464586	0.322965	0.35578	0.286696	0.398957	0.252155	0.205523	0.469767	0.796187	0.338509	0.404138	0.587209	0.474949	0.557849	0.369596	0.649384	0.371323	0.38514	0.341963	0.38514	0.50949	0.359234	0.295332	0.725376	2.62344	1.37649	3.51462	2.01378	1.4922	1.43521	2.92396	1.715	1.19514	1.17096	2.03969	1.17615	1.27977	1.20205
HRR1235555	Test	Control	NA	0.594301	0.472257	0.337832	0.359057	0.472257	0.371438	0.286538	0.376744	0.466951	0.394432	0.376744	0.313069	0.341369	0.283001	0.175107	0.48287	0.78002	0.316607	0.42627	0.566001	0.419195	0.580151	0.401507	0.68097	0.412119	0.362594	0.367901	0.382051	0.466951	0.392663	0.332526	0.749951	2.48156	1.33718	3.59057	1.9527	1.53351	1.41677	2.96089	1.7493	1.15146	1.18153	2.00223	1.30357	1.36017	1.34779
HRR1235556	Test	Control	NA	0.611022	0.496987	0.342104	0.374443	0.416993	0.374443	0.342104	0.357422	0.439119	0.369337	0.374443	0.299554	0.35572	0.257004	0.212751	0.479967	0.755693	0.354018	0.451033	0.595704	0.456139	0.534432	0.391463	0.628042	0.382953	0.381251	0.398271	0.393165	0.517412	0.423801	0.3387	0.772713	2.60408	1.42969	3.54869	1.99135	1.57947	1.53011	3.24574	1.72754	1.10461	1.15567	2.14624	1.19822	1.36501	1.2663
HRR1235557	Test	Control	NA	0.596599	0.428694	0.323307	0.342955	0.482281	0.355459	0.344741	0.36439	0.43048	0.366176	0.360817	0.289368	0.384038	0.271506	0.182195	0.484067	0.741283	0.355459	0.414404	0.596599	0.469777	0.626965	0.392969	0.676979	0.412618	0.37868	0.403687	0.392969	0.51086	0.403687	0.287582	0.784153	2.51143	1.31288	3.43848	2.12739	1.44327	1.42898	2.95263	1.64333	1.18069	1.14497	2.09346	1.26286	1.42183	1.26822
HRR1235558	Test	Control	NA	0.605233	0.504361	0.294705	0.367887	0.472715	0.369865	0.344152	0.405467	0.488538	0.35602	0.403489	0.261081	0.389644	0.282838	0.174054	0.516229	0.714017	0.316462	0.381732	0.615123	0.447003	0.504361	0.328329	0.650725	0.419312	0.35602	0.363931	0.429202	0.466781	0.3936	0.330307	0.818845	2.61872	1.29156	3.38812	2.04118	1.54671	1.41023	2.67806	1.70692	1.163	1.10366	1.97195	1.18673	1.35287	1.21442
HRR1235559	Test	Control	NA	0.574896	0.504631	0.332162	0.419461	0.500373	0.391781	0.342808	0.372618	0.485468	0.304482	0.421591	0.274673	0.417332	0.276802	0.200149	0.481209	0.772916	0.330033	0.440754	0.615352	0.434366	0.555733	0.398169	0.596189	0.402427	0.453529	0.402427	0.406686	0.483339	0.381135	0.321516	0.73246	2.51251	1.318	3.6112	2.0313	1.55222	1.35633	2.99798	1.73746	1.08592	1.17321	2.10795	1.19451	1.23922	1.24774
HRR1235560	Test	Control	NA	0.62934	0.49009	0.321904	0.365307	0.44307	0.439453	0.415943	0.374349	0.488281	0.330946	0.352648	0.298394	0.401476	0.276693	0.195312	0.430411	0.759549	0.352648	0.412326	0.575087	0.462963	0.59498	0.408709	0.62934	0.435836	0.3852	0.370732	0.401476	0.517216	0.388817	0.292969	0.730613	2.43598	1.33825	3.6386	2.04174	1.53356	1.4775	3.03096	1.76685	1.18092	1.14113	2.16833	1.23155	1.37442	1.34368
HRR1235561	Test	Control	NA	0.483377	0.346602	0.318625	0.236249	0.433641	0.357481	0.346602	0.32795	0.402555	0.337276	0.414989	0.23314	0.329505	0.234694	0.202055	0.321733	0.655901	0.287539	0.390121	0.5098	0.425869	0.59373	0.390121	0.603056	0.341939	0.324842	0.418098	0.331059	0.433641	0.357481	0.357481	0.651238	2.277	1.40817	3.39297	1.86978	1.61955	1.55271	3.07434	1.65529	1.08488	1.23409	2.25835	1.15637	1.19834	1.26051
HRR1235562	Test	Control	NA	0.600219	0.49522	0.327535	0.358878	0.471713	0.413728	0.338505	0.382385	0.554772	0.336938	0.405892	0.294625	0.332236	0.241341	0.15985	0.477982	0.827457	0.308729	0.441937	0.587682	0.419997	0.572011	0.401191	0.651935	0.387087	0.360445	0.405892	0.398057	0.532832	0.391788	0.346341	0.835292	2.59834	1.41357	3.68124	2.10782	1.49036	1.46842	3.05908	1.75051	1.11895	1.18477	2.19088	1.25372	1.39477	1.26312
HRR1235563	Test	Control	NA	0.540522	0.493292	0.33061	0.367345	0.437315	0.365596	0.362097	0.356849	0.453059	0.348103	0.430318	0.274634	0.37959	0.255392	0.167929	0.42682	0.771424	0.334109	0.404079	0.599997	0.463554	0.558014	0.416324	0.669967	0.395333	0.374342	0.418073	0.453059	0.561513	0.376091	0.346354	0.722445	2.45946	1.43439	3.63846	1.99066	1.5341	1.50611	3.06121	1.73177	1.15276	1.16851	2.2478	1.24722	1.34168	1.25772
HRR1235564	Test	Control	NA	0.480565	0.368394	0.332971	0.246777	0.415624	0.342417	0.334152	0.301091	0.380201	0.282199	0.400274	0.20427	0.335333	0.230246	0.185378	0.395551	0.596278	0.286922	0.390828	0.508903	0.401455	0.549048	0.374297	0.556133	0.329429	0.316441	0.386105	0.337694	0.396732	0.325887	0.310537	0.610447	2.44179	1.49601	3.60837	1.94942	1.60582	1.49719	3.32971	1.74751	1.22916	1.22444	2.26586	1.21617	1.24805	1.3189
HRR1235565	Test	Control	NA	0.523297	0.375579	0.298578	0.271863	0.468296	0.353579	0.410152	0.331579	0.432152	0.303292	0.402294	0.248291	0.364579	0.243577	0.177575	0.396008	0.704015	0.315864	0.433724	0.480867	0.510725	0.543726	0.418009	0.623871	0.375579	0.342579	0.380294	0.350436	0.443152	0.372437	0.314292	0.647442	2.36034	1.36089	3.49807	1.88733	1.61546	1.5416	3.20735	1.75061	1.19745	1.21631	2.34148	1.09688	1.19588	1.30589
HRR1235566	Test	Control	NA	0.540574	0.342703	0.289666	0.314145	0.479377	0.375342	0.387581	0.363102	0.483456	0.324344	0.354943	0.242748	0.363102	0.222349	0.179511	0.348823	0.642569	0.326384	0.40798	0.487536	0.473257	0.630329	0.40798	0.591571	0.365142	0.369222	0.352903	0.4039	0.442658	0.424299	0.342703	0.650728	2.31937	1.36673	3.13533	1.77879	1.60132	1.52381	2.85382	1.6972	1.13826	1.17906	1.97666	1.07707	1.28718	1.44221
HRR1235567	Test	Control	NA	0.546399	0.438201	0.324593	0.34984	0.495907	0.351643	0.31197	0.376889	0.427381	0.348036	0.394922	0.304757	0.416561	0.250658	0.178526	0.528366	0.748368	0.310167	0.373282	0.607711	0.391315	0.566235	0.416561	0.618531	0.403938	0.360659	0.394922	0.391315	0.46525	0.34443	0.330003	0.757384	2.53543	1.44444	3.6102	2.03592	1.61936	1.43542	2.91413	1.67526	1.11624	1.12526	2.06658	1.21362	1.35428	1.28395
HRR1235568	Test	Control	NA	0.546587	0.412901	0.341828	0.282601	0.514435	0.40444	0.387518	0.302907	0.45013	0.311368	0.41967	0.235218	0.341828	0.265678	0.191221	0.38921	0.675195	0.275832	0.409517	0.543202	0.423055	0.599046	0.402748	0.580431	0.385826	0.341828	0.384134	0.365519	0.467052	0.363827	0.351982	0.668427	2.46218	1.42823	3.64166	1.89529	1.49761	1.5873	3.1103	1.63468	1.11517	1.20148	2.26927	1.14394	1.24547	1.28609
HRR1235569	Test	Control	NA	0.583398	0.517983	0.328412	0.373802	0.463247	0.361787	0.369797	0.408512	0.425867	0.329747	0.359117	0.265666	0.319067	0.284356	0.192241	0.508637	0.714228	0.328412	0.424532	0.602088	0.408512	0.583398	0.381812	0.578058	0.359117	0.344432	0.384482	0.399167	0.488612	0.361787	0.324407	0.752944	2.54586	1.36438	3.67928	2.20543	1.49387	1.41377	3.08253	1.72883	1.2202	1.15078	2.19876	1.2736	1.37773	1.37639
HRR1235570	Test	Control	NA	0.551711	0.43474	0.327517	0.302174	0.497124	0.35481	0.31777	0.409397	0.43669	0.31582	0.407447	0.298275	0.444488	0.261234	0.200799	0.417195	0.697924	0.335315	0.387952	0.510771	0.440589	0.543913	0.407447	0.649186	0.339214	0.368457	0.362608	0.378205	0.462033	0.331416	0.313871	0.645287	2.16005	1.39195	3.13676	1.82084	1.62004	1.54986	2.83263	1.67658	1.15606	1.14046	2.00604	1.18725	1.33541	1.32761
HRR1235571	Test	Control	NA	0.548186	0.385169	0.335624	0.289276	0.474668	0.380374	0.372383	0.316446	0.444302	0.294071	0.41074	0.257312	0.380374	0.274892	0.19658	0.429918	0.711203	0.297267	0.373981	0.560972	0.415535	0.556177	0.385169	0.56257	0.36599	0.314847	0.318044	0.351606	0.452293	0.372383	0.334026	0.704811	2.54595	1.39524	3.41218	1.98977	1.61259	1.51031	2.91993	1.71648	1.14592	1.13153	2.16717	1.18907	1.37126	1.23701
HRR1235572	Test	Control	NA	0.582314	0.424366	0.272127	0.359664	0.452911	0.315896	0.296866	0.384403	0.481455	0.357761	0.350149	0.275933	0.359664	0.285448	0.180784	0.466232	0.812575	0.348246	0.372985	0.542351	0.468135	0.568993	0.393918	0.603246	0.374888	0.376791	0.33112	0.403433	0.551866	0.329217	0.287351	0.706008	2.35399	1.25787	3.28836	1.9734	1.55284	1.39108	2.8031	1.69556	1.07519	1.05235	1.93724	1.18746	1.32258	1.26168
HRR1235573	Test	Control	NA	0.532131	0.501982	0.367819	0.330133	0.447714	0.342192	0.355759	0.379878	0.467311	0.330133	0.370834	0.271342	0.363297	0.262297	0.179387	0.467311	0.768802	0.339177	0.435654	0.619564	0.49746	0.56831	0.376864	0.618056	0.376864	0.387416	0.397968	0.411535	0.542684	0.367819	0.313551	0.771817	2.57473	1.45017	3.68723	2.0833	1.59489	1.57227	3.25158	1.75317	1.12607	1.19993	2.19636	1.17431	1.40645	1.28435
HRR1235574	Test	Control	NA	0.610467	0.461132	0.324926	0.377439	0.462773	0.387285	0.336413	0.374157	0.479183	0.367593	0.380721	0.288823	0.375798	0.298669	0.198566	0.534979	0.786058	0.346259	0.439798	0.638364	0.45785	0.5678	0.365952	0.659698	0.380721	0.388926	0.385644	0.411901	0.502158	0.365952	0.287182	0.77457	2.56166	1.43099	3.68085	2.2433	1.5114	1.49663	3.08351	1.76904	1.19468	1.11262	2.2072	1.28165	1.33581	1.30134
HRR1235575	Test	Control	NA	0.439113	0.442915	0.321256	0.330761	0.383987	0.338364	0.378284	0.355473	0.4125	0.338364	0.444816	0.260427	0.326959	0.233814	0.201498	0.372581	0.680531	0.306049	0.444816	0.530358	0.471429	0.577881	0.387788	0.633008	0.347869	0.393491	0.368779	0.441014	0.463825	0.353572	0.319355	0.752766	2.18986	1.34966	3.46729	1.81348	1.49032	1.60628	3.21826	1.6424	1.12155	1.12915	2.32103	1.09303	1.18808	1.27552
HRR1235577	Test	Control	NA	0.574037	0.407508	0.297794	0.299753	0.499589	0.346773	0.358528	0.360487	0.444732	0.319345	0.413385	0.272325	0.364406	0.225305	0.18808	0.383997	0.691587	0.309549	0.444732	0.470201	0.42514	0.56816	0.391834	0.575996	0.352651	0.336977	0.419263	0.380079	0.415344	0.352651	0.303671	0.701383	2.38431	1.40081	3.42071	1.83574	1.70252	1.53991	2.85647	1.71427	1.11869	1.25583	1.95329	1.21273	1.3244	1.26367
HRR1235578	Test	Control	NA	0.511563	0.40925	0.333172	0.325301	0.41712	0.372523	0.390886	0.33186	0.398757	0.350224	0.413185	0.274145	0.313496	0.274145	0.20069	0.415809	0.665031	0.317431	0.394821	0.558784	0.428926	0.581083	0.452536	0.604693	0.396133	0.367276	0.39351	0.402692	0.487952	0.396133	0.313496	0.713564	2.20759	1.38909	3.50092	1.87835	1.56748	1.64094	3.46289	1.72488	1.132	1.24743	2.46468	1.14642	1.15823	1.31826
HRR1235579	Test	Control	NA	0.643	0.472366	0.316298	0.301731	0.451557	0.364158	0.343349	0.384968	0.507741	0.382887	0.366239	0.312136	0.376644	0.247628	0.197686	0.543116	0.782421	0.355835	0.430747	0.563925	0.484851	0.588896	0.382887	0.624272	0.422424	0.395372	0.378725	0.449476	0.541035	0.357916	0.29757	0.817796	2.56159	1.36299	3.67904	2.01848	1.56276	1.44415	2.855	1.69594	1.16115	1.16531	2.12877	1.10704	1.24854	1.31929
HRR1235580	Test	Control	NA	0.503877	0.418203	0.319461	0.291871	0.473383	0.365928	0.380449	0.335434	0.461766	0.313653	0.419656	0.287515	0.380449	0.235239	0.21491	0.434177	0.689745	0.284611	0.373189	0.51985	0.442889	0.573578	0.451602	0.606976	0.378997	0.36738	0.377545	0.416751	0.464671	0.33253	0.299132	0.739117	2.27543	1.40127	3.31659	1.77156	1.54648	1.50727	3.02181	1.64087	1.05277	1.24299	2.1128	1.19798	1.32576	1.32141
HRR1235581	Test	Control	NA	0.601223	0.386069	0.323735	0.333789	0.384059	0.341832	0.351886	0.339821	0.428296	0.374005	0.398134	0.28352	0.36194	0.28553	0.178959	0.488619	0.804311	0.317703	0.430306	0.613287	0.424274	0.609266	0.351886	0.639427	0.420253	0.349875	0.408188	0.422263	0.530845	0.343843	0.289552	0.82844	2.53157	1.37135	3.3399	1.9967	1.57243	1.5483	2.90557	1.66492	1.11799	1.15218	2.09322	1.08984	1.21451	1.33516
HRR1235582	Test	Control	NA	0.556956	0.47379	0.293599	0.349042	0.47253	0.412046	0.333921	0.401966	0.443548	0.327621	0.372984	0.254536	0.372984	0.270917	0.190272	0.480091	0.767389	0.326361	0.447329	0.574597	0.46371	0.594758	0.336442	0.601058	0.347782	0.352823	0.407006	0.379284	0.501512	0.341482	0.31502	0.737147	2.63231	1.44531	3.79032	2.07913	1.5247	1.4869	3.1565	1.81578	1.15171	1.21598	2.27949	1.26386	1.30544	1.29536
HRR1235583	Test	Control	NA	0.512308	0.39764	0.336607	0.299617	0.460523	0.364349	0.356951	0.318112	0.449426	0.349553	0.366199	0.270025	0.3625	0.282972	0.192347	0.355102	0.671364	0.349553	0.443877	0.545599	0.445727	0.536352	0.417984	0.604783	0.355102	0.356951	0.375446	0.392092	0.43463	0.344005	0.36065	0.676913	2.34145	1.44445	3.48444	1.73297	1.52953	1.50178	3.04426	1.67379	1.10784	1.15038	2.11397	1.12449	1.24101	1.22066
HRR1235584	Test	Control	NA	0.566644	0.496544	0.297926	0.327135	0.480966	0.356343	0.313504	0.430338	0.50628	0.364132	0.315451	0.301821	0.399182	0.266771	0.237562	0.54133	0.806153	0.297926	0.420602	0.634797	0.422549	0.533541	0.317399	0.623114	0.434232	0.364132	0.360238	0.428391	0.54133	0.35829	0.317399	0.732159	2.66771	1.35332	3.56927	2.13611	1.54221	1.43511	2.69302	1.70577	1.17613	1.10797	2.09133	1.23065	1.42537	1.26375
HRR1235585	Test	Control	NA	0.5066	0.458573	0.325339	0.32379	0.441532	0.354775	0.331536	0.312945	0.42604	0.340832	0.410547	0.308298	0.331536	0.269567	0.195204	0.450827	0.712648	0.305199	0.401252	0.545331	0.421392	0.565471	0.374915	0.624342	0.391956	0.359422	0.387309	0.42449	0.505051	0.345479	0.329987	0.704902	2.27118	1.30136	3.35564	1.84669	1.46713	1.6267	3.10312	1.64219	1.05813	1.18207	2.124	1.17742	1.26572	1.27657
HRR1235586	Test	Control	NA	0.568382	0.378922	0.271189	0.280476	0.505229	0.354775	0.347345	0.390066	0.412356	0.349202	0.432788	0.254472	0.391924	0.274904	0.20432	0.46065	0.722551	0.339915	0.35849	0.55538	0.429073	0.566525	0.406783	0.653825	0.380779	0.367777	0.408641	0.386351	0.464365	0.419786	0.313911	0.741126	2.35526	1.42096	3.43816	1.74044	1.60856	1.5677	2.90507	1.70886	1.17763	1.20363	2.08221	1.16091	1.39495	1.27607
HRR1235587	Test	Control	NA	0.550787	0.426898	0.331368	0.353758	0.432868	0.365699	0.35525	0.331368	0.464214	0.319427	0.352265	0.3045	0.356743	0.285096	0.194044	0.483618	0.782148	0.34928	0.392567	0.628405	0.431375	0.489589	0.35525	0.604523	0.398537	0.35525	0.380625	0.383611	0.516456	0.391074	0.314949	0.752295	2.52258	1.34935	3.55847	1.99716	1.55982	1.38816	2.94947	1.6658	1.16128	1.16277	2.08523	1.1777	1.24188	1.28816
HRR1235588	Test	Control	NA	0.561164	0.451511	0.29832	0.359596	0.464411	0.372497	0.341858	0.377334	0.478924	0.351534	0.370884	0.30477	0.333796	0.259619	0.20318	0.486987	0.743381	0.328958	0.390234	0.561164	0.456349	0.52085	0.361209	0.557939	0.353146	0.354759	0.367659	0.369271	0.512787	0.374109	0.285419	0.764344	2.55104	1.26584	3.42342	1.90118	1.52224	1.56739	2.96385	1.72703	1.15135	1.132	1.98987	1.19005	1.31261	1.28358
HRR1235589	Test	Control	NA	0.561461	0.512801	0.282602	0.370564	0.490343	0.329391	0.346234	0.383665	0.430454	0.36495	0.321904	0.31629	0.361207	0.232071	0.183411	0.494086	0.750487	0.31629	0.393023	0.568947	0.430454	0.568947	0.325648	0.602635	0.411738	0.335005	0.36495	0.417353	0.550232	0.349978	0.303189	0.713056	2.4199	1.29136	3.32011	1.98009	1.45606	1.30259	2.86532	1.6638	1.16784	1.16222	1.96699	1.21463	1.27639	1.28013
HRR1235592	Test	Control	NA	0.618116	0.44386	0.345224	0.325497	0.484958	0.340293	0.335361	0.371527	0.450436	0.338649	0.368239	0.243301	0.318922	0.258096	0.159461	0.48989	0.790728	0.27618	0.409337	0.53592	0.442216	0.600033	0.368239	0.636199	0.39783	0.328785	0.399474	0.427421	0.517837	0.378103	0.312346	0.759494	2.50863	1.38912	3.63308	1.91189	1.60776	1.4335	3.17935	1.75078	1.07842	1.22966	2.20944	1.17376	1.33651	1.2576
HRR1235593	Test	Control	NA	0.64073	0.499229	0.329109	0.387936	0.456302	0.381576	0.332289	0.357728	0.47856	0.332289	0.375217	0.254384	0.379986	0.265513	0.198738	0.454712	0.774282	0.340239	0.411784	0.596213	0.399065	0.585084	0.383166	0.626421	0.418144	0.383166	0.365677	0.378396	0.500819	0.384756	0.31639	0.747253	2.63129	1.3848	3.60431	2.03666	1.49928	1.43886	3.13528	1.76479	1.07159	1.19879	2.12093	1.23058	1.37208	1.28146
HRR1235594	Test	Control	NA	0.466093	0.364174	0.34553	0.254798	0.377846	0.341802	0.321915	0.2983	0.370389	0.287113	0.352988	0.227454	0.297057	0.280899	0.15785	0.379089	0.647559	0.274684	0.403947	0.476037	0.406433	0.52451	0.385304	0.565526	0.334344	0.305757	0.381575	0.348016	0.413891	0.304514	0.316943	0.6053	2.36154	1.36596	3.50005	1.88675	1.46664	1.55116	3.11102	1.74381	1.18823	1.26032	2.23352	1.18698	1.25534	1.28393
HRR1235595	Test	Control	NA	0.542378	0.471794	0.291621	0.364062	0.443933	0.384494	0.341772	0.401211	0.473652	0.34363	0.404926	0.280476	0.364062	0.260044	0.167171	0.486654	0.750413	0.360347	0.408641	0.557238	0.397496	0.575812	0.432788	0.609246	0.406783	0.395639	0.364062	0.403069	0.503371	0.364062	0.304623	0.681687	2.63388	1.25193	3.54032	1.9429	1.52312	1.44325	2.91807	1.67729	1.16277	1.1572	2.18251	1.26864	1.25007	1.25564
HRR1235597	Test	Control	NA	0.631977	0.516916	0.32801	0.358922	0.511764	0.39842	0.338314	0.393268	0.460244	0.345183	0.357204	0.273055	0.407007	0.279924	0.183754	0.525502	0.748755	0.336596	0.35377	0.606217	0.461961	0.491156	0.377812	0.637129	0.413876	0.37266	0.370943	0.415593	0.530654	0.417311	0.298815	0.753907	2.73227	1.40134	3.68367	2.19303	1.5559	1.40649	3.00876	1.66581	1.22445	1.16091	2.17585	1.28628	1.46488	1.26395
HRR1235598	Train	Control	NA	0.679227	0.418661	0.316192	0.355716	0.481607	0.327902	0.357179	0.374746	0.491854	0.365963	0.371818	0.270812	0.374746	0.253246	0.199084	0.462577	0.705576	0.329366	0.404023	0.518203	0.477215	0.579685	0.370354	0.581149	0.417197	0.363035	0.345469	0.39524	0.488926	0.392312	0.33083	0.72607	2.51636	1.39651	3.55716	1.97327	1.60292	1.58828	3.23804	1.67318	1.18133	1.17986	2.26604	1.24281	1.33796	1.36724
HRR1235599	Train	Control	NA	0.560182	0.414702	0.307682	0.332765	0.526738	0.377914	0.357848	0.389619	0.441457	0.367881	0.377914	0.311026	0.381258	0.295977	0.187285	0.511689	0.710679	0.307682	0.346142	0.533427	0.484934	0.58192	0.396308	0.623725	0.361192	0.324404	0.361192	0.424735	0.508344	0.399652	0.312699	0.705662	2.38621	1.37621	3.47814	1.88455	1.56851	1.54343	2.96478	1.73071	1.1605	1.2023	2.19558	1.13876	1.33106	1.25414
HRR1235600	Train	Control	NA	0.523769	0.486547	0.334999	0.341646	0.469265	0.368234	0.356269	0.350952	0.440019	0.321706	0.401468	0.27119	0.349622	0.257896	0.195416	0.453313	0.739126	0.331011	0.37621	0.527757	0.409444	0.531745	0.442678	0.611507	0.348293	0.384186	0.385515	0.400138	0.433372	0.361587	0.304424	0.70988	2.50452	1.33202	3.59593	1.9967	1.61518	1.56998	3.00303	1.80527	1.12597	1.17117	2.2772	1.23099	1.39317	1.27087
HRR1235601	Train	Control	NA	0.485862	0.396622	0.332171	0.313992	0.442895	0.365223	0.337129	0.378444	0.444547	0.352002	0.385054	0.282593	0.366875	0.275983	0.170217	0.428021	0.627985	0.31234	0.414801	0.551966	0.428021	0.585018	0.413148	0.618069	0.391664	0.358612	0.368528	0.393317	0.467684	0.360265	0.315645	0.705657	2.30206	1.27745	3.30353	1.84925	1.59475	1.54683	3.13331	1.65424	1.03452	1.11219	2.15002	1.1188	1.33364	1.28572
HRR1235602	Train	Control	NA	0.584786	0.429047	0.329801	0.358811	0.455004	0.360338	0.335909	0.384768	0.467218	0.326747	0.332855	0.290103	0.392402	0.253458	0.18933	0.430574	0.696247	0.348123	0.409198	0.569518	0.439735	0.586313	0.392402	0.607689	0.389349	0.348123	0.358811	0.400037	0.549669	0.386295	0.29163	0.706935	2.48572	1.38791	3.54994	2.06736	1.62916	1.48716	2.91324	1.62763	1.17263	1.18484	2.09943	1.17721	1.33753	1.23675
HRR1235603	Train	Control	NA	0.461932	0.405437	0.300754	0.332325	0.495165	0.400452	0.387159	0.382174	0.495165	0.355588	0.378851	0.274168	0.375528	0.302416	0.19441	0.453624	0.661327	0.319032	0.405437	0.535044	0.413745	0.54169	0.385497	0.599847	0.380512	0.400452	0.362235	0.39879	0.453624	0.432023	0.312386	0.752717	2.47748	1.34592	3.52265	1.89425	1.5935	1.49048	2.99093	1.64667	1.13821	1.14985	2.06042	1.1864	1.30604	1.31435
HRR1235604	Train	Control	NA	0.642704	0.474896	0.303732	0.342328	0.510136	0.337294	0.295342	0.416163	0.521882	0.29702	0.39267	0.322191	0.458115	0.317157	0.16613	0.451403	0.65445	0.293664	0.404417	0.542019	0.476574	0.500067	0.421197	0.605786	0.364143	0.362465	0.416163	0.409451	0.489999	0.385958	0.290307	0.743388	2.32917	1.33239	3.29742	1.89791	1.53712	1.50691	3.01215	1.63277	1.12431	1.20318	2.0741	1.13606	1.25185	1.36763
HRR1235605	Train	Control	NA	0.594072	0.409105	0.298124	0.295948	0.48962	0.372111	0.306829	0.345998	0.45045	0.337294	0.391696	0.298124	0.419985	0.317709	0.191496	0.415633	0.644122	0.352526	0.463507	0.533142	0.419985	0.604953	0.409105	0.637594	0.37864	0.37864	0.459155	0.396048	0.502677	0.404753	0.295948	0.72899	2.18044	1.28389	3.0487	1.8475	1.65383	1.60595	2.83109	1.73652	1.09022	1.05323	1.96283	1.02711	1.25343	1.34482
HRR1235606	Train	Control	NA	0.46523	0.354706	0.307155	0.27117	0.391975	0.327717	0.35085	0.329002	0.389405	0.295588	0.38555	0.258318	0.327717	0.217193	0.209482	0.359846	0.623305	0.255748	0.358561	0.447238	0.407397	0.552621	0.415108	0.560332	0.35342	0.298158	0.379124	0.340569	0.395831	0.337998	0.325147	0.62459	2.31587	1.32115	3.49822	1.91361	1.60389	1.47023	3.09211	1.66686	1.08082	1.23376	2.26189	1.19906	1.23119	1.24918
HRR1235607	Train	Control	NA	0.564774	0.398148	0.30168	0.266601	0.459536	0.340267	0.368331	0.335005	0.471814	0.345529	0.387624	0.289403	0.322728	0.250816	0.177149	0.412179	0.666503	0.305188	0.450766	0.53671	0.419195	0.580559	0.433227	0.592837	0.354299	0.349037	0.398148	0.384116	0.431473	0.378854	0.312204	0.680535	2.36609	1.43474	3.37461	1.87147	1.58207	1.61364	2.96243	1.7066	1.17164	1.19444	2.22752	1.14182	1.30494	1.35055
HRR1235609	Train	Control	NA	0.463199	0.353782	0.357429	0.310015	0.373842	0.357429	0.328252	0.324604	0.463199	0.31731	0.466847	0.271719	0.284485	0.25713	0.184186	0.401196	0.68021	0.299074	0.44314	0.503319	0.48873	0.532497	0.432198	0.620031	0.328252	0.379313	0.419432	0.430374	0.492377	0.341017	0.286308	0.696623	2.25035	1.34948	3.46488	1.86009	1.45342	1.44431	3.0418	1.59567	1.17988	1.22912	2.15369	1.19265	1.24553	1.27106
HRR1235610	Train	Control	NA	0.493881	0.423045	0.306954	0.320727	0.381724	0.379757	0.383692	0.381724	0.413207	0.340404	0.411239	0.255795	0.297115	0.255795	0.186927	0.401401	0.67884	0.342371	0.444689	0.517492	0.478139	0.592263	0.460431	0.631616	0.35221	0.373854	0.411239	0.391563	0.464366	0.379757	0.312857	0.694581	2.43595	1.30259	3.55161	1.94207	1.48558	1.49345	3.21711	1.6607	1.18453	1.21011	2.17032	1.15895	1.21207	1.22585
HRR1235611	Train	Control	NA	0.569592	0.402065	0.287842	0.321348	0.499535	0.377698	0.330485	0.3381	0.485829	0.303072	0.386835	0.274135	0.373129	0.248245	0.172096	0.39445	0.683815	0.280227	0.388358	0.48126	0.432525	0.571115	0.426433	0.542179	0.315256	0.345715	0.376175	0.35333	0.462984	0.306118	0.335054	0.668586	2.34995	1.32956	3.4206	2.02403	1.60826	1.55953	2.96523	1.63415	1.11634	1.20772	2.23268	1.24732	1.27016	1.29605
HRR1235612	Train	Control	NA	0.471681	0.362832	0.357389	0.253982	0.38823	0.335619	0.357389	0.330177	0.424513	0.313849	0.424513	0.253982	0.315663	0.237655	0.177787	0.402743	0.693008	0.293894	0.375531	0.50615	0.404557	0.584159	0.371902	0.651283	0.357389	0.350132	0.41	0.373716	0.426327	0.371902	0.295708	0.727477	2.4346	1.36243	3.52309	1.86677	1.52026	1.46584	2.94801	1.75066	1.19009	1.13566	2.12982	1.24088	1.22456	1.30801
HRR1235613	Train	Control	NA	0.441151	0.354164	0.32931	0.27339	0.408531	0.360377	0.371251	0.33863	0.363484	0.29669	0.372804	0.208149	0.274943	0.236109	0.164655	0.351057	0.6493	0.316883	0.448918	0.498625	0.469112	0.58872	0.431831	0.594933	0.365037	0.316883	0.380571	0.341737	0.424064	0.32465	0.31067	0.626	2.26168	1.28617	3.42358	1.81742	1.53626	1.52073	3.15951	1.74907	1.13084	1.17278	2.33158	1.16657	1.17278	1.252
HRR1235614	Train	Control	NA	0.597381	0.444206	0.268055	0.296137	0.650992	0.398254	0.331878	0.380383	0.462077	0.321667	0.336984	0.367619	0.485053	0.247632	0.176151	0.487606	0.758214	0.331878	0.35996	0.546323	0.385489	0.546323	0.433995	0.523346	0.365066	0.308902	0.344643	0.388042	0.390595	0.380383	0.301243	0.704603	2.44058	1.37857	2.99967	1.90447	1.68492	1.58025	2.57078	1.70024	1.12839	1.17944	1.82533	1.07733	1.40155	1.30709
HRR1235615	Train	Control	NA	0.507565	0.387315	0.334182	0.306217	0.474007	0.406891	0.33558	0.366341	0.436254	0.331385	0.341173	0.230711	0.385917	0.25588	0.197153	0.451635	0.609637	0.299225	0.406891	0.541123	0.418077	0.524344	0.385917	0.604044	0.360748	0.336978	0.371934	0.355155	0.443245	0.360748	0.302022	0.673956	2.41897	1.28359	3.48584	1.94077	1.56744	1.48354	2.89018	1.6807	1.13118	1.17033	2.1589	1.18012	1.31156	1.2808
HRR1235627	Train	Control	NA	0.607822	0.476521	0.308337	0.327516	0.444064	0.371775	0.314238	0.35112	0.464718	0.355546	0.361448	0.281782	0.349645	0.258177	0.190313	0.451441	0.694864	0.377676	0.411608	0.609297	0.451441	0.575366	0.399805	0.627001	0.390953	0.392429	0.420459	0.404231	0.525205	0.343744	0.343744	0.814363	2.61422	1.40743	3.71627	2.09492	1.51956	1.50923	3.09665	1.70692	1.12123	1.21564	2.19081	1.20827	1.35432	1.38825
HRR1235628	Train	Control	NA	0.544359	0.458791	0.302219	0.360478	0.433302	0.384146	0.333169	0.36594	0.393249	0.375043	0.424199	0.296758	0.322246	0.240319	0.172957	0.418738	0.751907	0.360478	0.393249	0.602618	0.435123	0.606259	0.385967	0.595336	0.451508	0.39689	0.393249	0.422379	0.526153	0.380505	0.316784	0.73006	2.29942	1.46012	3.42272	1.84609	1.61669	1.49835	3.18423	1.72411	1.0341	1.18339	2.23934	1.14152	1.2817	1.31993
HRR1235629	Test	Control	NA	0.611863	0.491553	0.317962	0.37468	0.429679	0.369524	0.323118	0.367805	0.482959	0.366086	0.352337	0.276713	0.354055	0.262963	0.154684	0.433116	0.656549	0.314525	0.422804	0.544833	0.446866	0.603269	0.434835	0.623894	0.42796	0.381555	0.400461	0.439991	0.555145	0.405617	0.359211	0.807796	2.44573	1.41966	3.65227	1.96277	1.53825	1.47638	3.09541	1.73075	1.10685	1.13779	2.25839	1.13091	1.29763	1.30966
HRR1235630	Test	Control	NA	0.587817	0.461528	0.323758	0.296204	0.516636	0.390347	0.335239	0.360497	0.523524	0.369682	0.358201	0.305389	0.415605	0.312278	0.190581	0.468416	0.817432	0.358201	0.332943	0.580928	0.456936	0.622259	0.374274	0.63374	0.388051	0.349016	0.404124	0.43627	0.597001	0.431678	0.323758	0.835802	2.52577	1.28355	3.39372	1.82315	1.39147	1.41214	2.93679	1.71982	1.1343	1.24452	2.00684	1.03557	1.35244	1.13889
HRR1235631	Train	Control	NA	0.560796	0.457423	0.333376	0.392816	0.478098	0.356635	0.320455	0.385063	0.428996	0.41349	0.366972	0.268769	0.403153	0.317871	0.206745	0.493604	0.754619	0.343714	0.374725	0.630572	0.434165	0.573718	0.405737	0.67709	0.452255	0.338545	0.35922	0.41349	0.519447	0.405737	0.323039	0.806306	2.40858	1.34901	3.45523	1.96925	1.548	1.33867	2.9823	1.57902	1.18362	1.13193	2.06487	1.20687	1.48081	1.18878
HRR1235632	Train	Control	NA	0.484932	0.412358	0.311742	0.321639	0.422254	0.34803	0.352978	0.319989	0.456892	0.344731	0.357926	0.301846	0.371122	0.270507	0.184736	0.422254	0.663071	0.343081	0.379369	0.610289	0.418955	0.587197	0.367823	0.615237	0.417306	0.381018	0.400812	0.412358	0.522869	0.40576	0.28865	0.717502	2.27621	1.32779	3.54792	1.96447	1.56531	1.42181	3.12237	1.70056	1.09852	1.17439	2.24652	1.21893	1.25687	1.27996
HRR1235633	Train	Control	NA	0.645267	0.471632	0.323807	0.380121	0.403585	0.443475	0.342578	0.351964	0.462246	0.359003	0.335539	0.323807	0.316768	0.281571	0.178328	0.520907	0.811864	0.335539	0.445821	0.661692	0.429396	0.542024	0.396546	0.694542	0.415317	0.401239	0.403585	0.412971	0.542024	0.391853	0.281571	0.837674	2.51302	1.38674	3.39763	2.02731	1.4102	1.45009	2.98231	1.80909	1.06058	1.20137	2.11882	1.13332	1.35623	1.23187
HRR1235634	Train	Control	NA	0.551017	0.440223	0.342724	0.308747	0.418064	0.395905	0.389996	0.364883	0.446132	0.353065	0.387041	0.301361	0.316133	0.277724	0.184657	0.431359	0.753401	0.332383	0.4417	0.583517	0.444655	0.556926	0.440223	0.630789	0.361928	0.341247	0.39886	0.381132	0.471245	0.348633	0.324997	0.80806	2.4035	1.39601	3.57349	1.96475	1.58214	1.47135	3.23076	1.80521	1.1434	1.16408	2.25873	1.26453	1.25862	1.28669
HRR1235635	Train	Control	NA	0.565154	0.464739	0.342439	0.311543	0.453153	0.399083	0.369474	0.328278	0.414532	0.308968	0.369474	0.275496	0.346301	0.296094	0.22014	0.457015	0.729936	0.351451	0.409382	0.598625	0.43513	0.55228	0.414532	0.62566	0.360462	0.365612	0.393934	0.369474	0.491774	0.384922	0.317979	0.751822	2.56186	1.39808	3.71148	2.07395	1.51265	1.58089	3.32784	1.78171	1.23973	1.24231	2.37133	1.25518	1.29123	1.29252
HRR1235636	Train	Control	NA	0.63761	0.483092	0.337454	0.376527	0.460003	0.342782	0.337454	0.360543	0.516837	0.34811	0.374751	0.287724	0.420929	0.300156	0.152742	0.481316	0.831202	0.328573	0.415601	0.618073	0.468883	0.52927	0.349886	0.635834	0.394288	0.365871	0.381856	0.44757	0.495524	0.399616	0.285948	0.799233	2.57886	1.4102	3.60188	2.17924	1.5363	1.42619	2.95539	1.6926	1.10649	1.14201	2.12951	1.22194	1.37468	1.2841
HRR1235637	Train	Control	NA	0.618849	0.48424	0.319913	0.377603	0.45627	0.368862	0.295439	0.361869	0.449277	0.335647	0.337395	0.270965	0.372358	0.262224	0.197542	0.445781	0.825132	0.395084	0.412566	0.681782	0.444033	0.603115	0.396832	0.645071	0.386343	0.381099	0.396832	0.365365	0.55067	0.403825	0.326906	0.832124	2.6607	1.4772	3.73931	2.12751	1.55936	1.39853	2.9946	1.69746	1.10833	1.1433	2.14674	1.26392	1.35308	1.25518
HRR1235638	Train	Control	NA	0.573123	0.46278	0.357378	0.334321	0.44137	0.368906	0.342556	0.398551	0.457839	0.349144	0.363966	0.281621	0.350791	0.293149	0.177866	0.482543	0.83004	0.334321	0.413373	0.629117	0.426548	0.589592	0.406785	0.62747	0.418314	0.408432	0.375494	0.456192	0.555007	0.395257	0.286561	0.76087	2.4473	1.38999	3.57543	2.00593	1.42128	1.49374	3.02372	1.68149	1.18412	1.15942	2.18874	1.29941	1.35211	1.24835
HRR1235639	Train	Control	NA	0.533394	0.478823	0.32567	0.318628	0.422491	0.355596	0.341513	0.385523	0.433053	0.330951	0.457698	0.272859	0.309826	0.260536	0.165475	0.443615	0.734077	0.313347	0.382002	0.5598	0.433053	0.633736	0.429532	0.6531	0.364398	0.389043	0.426011	0.362638	0.485864	0.411928	0.313347	0.705911	2.39235	1.34317	3.50667	1.84488	1.55265	1.43999	3.19685	1.80439	1.10552	1.09495	2.1459	1.13544	1.26571	1.23578
HRR1235640	Test	Control	NA	0.487329	0.440119	0.301535	0.341131	0.479715	0.360928	0.350268	0.338085	0.415753	0.350268	0.383772	0.307627	0.310673	0.240619	0.207115	0.382249	0.692922	0.331993	0.426413	0.502558	0.464486	0.539108	0.437074	0.635051	0.389864	0.368543	0.386818	0.399001	0.51931	0.418799	0.336562	0.72338	2.49909	1.34168	3.67172	1.8884	1.55641	1.6356	3.36105	1.79094	1.1239	1.23203	2.45188	1.13304	1.30056	1.33254
HRR1235641	Train	Control	NA	0.596449	0.472776	0.324055	0.361627	0.452425	0.352234	0.358496	0.375716	0.441467	0.352234	0.341276	0.25987	0.37102	0.264567	0.175334	0.500955	0.762391	0.283353	0.40546	0.58236	0.439901	0.546354	0.413288	0.555747	0.394502	0.331883	0.399198	0.375716	0.540092	0.389806	0.309966	0.740474	2.6081	1.42303	3.61783	2.09618	1.49973	1.42929	3.05269	1.769	1.19133	1.1522	2.22925	1.25239	1.35101	1.26021
HRR1235642	Train	Control	NA	0.638876	0.428747	0.358704	0.377807	0.428747	0.371439	0.390542	0.37993	0.47332	0.345969	0.377807	0.316254	0.390542	0.288662	0.184658	0.522138	0.721654	0.348092	0.390542	0.640998	0.46483	0.615528	0.407522	0.674959	0.345969	0.384175	0.373562	0.424502	0.579446	0.345969	0.256824	0.821412	2.65526	1.27138	3.50639	2.14798	1.50062	1.48151	2.97576	1.63221	1.16101	1.2353	2.08006	1.1971	1.38388	1.24379
HRR1235643	Test	Control	NA	0.612222	0.466725	0.351461	0.332565	0.449718	0.40059	0.321227	0.393031	0.453498	0.366577	0.391142	0.298553	0.436491	0.268319	0.166282	0.451608	0.803069	0.349571	0.417596	0.604663	0.483731	0.57632	0.377915	0.729375	0.370356	0.385473	0.423264	0.411927	0.553645	0.440271	0.330675	0.689694	2.66997	1.41718	3.82639	2.06341	1.523	1.43797	2.9364	1.74219	1.21122	1.11296	2.34307	1.19421	1.26412	1.23956
HRR1235644	Train	Control	NA	0.538747	0.429171	0.342424	0.311986	0.447434	0.380471	0.308943	0.357643	0.459609	0.316552	0.401778	0.302855	0.365252	0.260242	0.178061	0.436781	0.709198	0.334815	0.403299	0.566141	0.455044	0.561575	0.415475	0.649845	0.423084	0.392646	0.36373	0.394168	0.490047	0.353077	0.325683	0.707676	2.37566	1.36209	3.47903	1.96019	1.44275	1.47775	3.10008	1.80496	1.13076	1.18859	2.23717	1.13228	1.27991	1.29665
HRR1235645	Train	Control	NA	0.618226	0.453969	0.347914	0.34274	0.417755	0.385421	0.329807	0.378954	0.451383	0.354381	0.376368	0.297473	0.363434	0.272899	0.191417	0.49665	0.779896	0.32334	0.459143	0.575545	0.431982	0.509584	0.398355	0.585892	0.372488	0.353087	0.364727	0.404822	0.466903	0.377661	0.328513	0.734628	2.60095	1.43563	3.82188	2.15474	1.59859	1.54557	3.23987	1.71758	1.18601	1.25327	2.23751	1.25715	1.36449	1.33475
HRR1235646	Train	Control	NA	0.589729	0.468397	0.301919	0.299097	0.454289	0.378104	0.35553	0.352709	0.431716	0.344244	0.378104	0.293454	0.383747	0.242664	0.225734	0.507901	0.792889	0.344244	0.431716	0.696953	0.485327	0.603837	0.409142	0.601016	0.406321	0.434537	0.37246	0.468397	0.530474	0.403499	0.344244	0.798533	2.32788	1.23871	3.38318	1.7974	1.51524	1.46163	2.91761	1.65068	1.15688	1.15124	2.22065	1.15688	1.29515	1.19074
HRR1235647	Train	Control	NA	0.559995	0.432277	0.330757	0.31602	0.383154	0.340582	0.319295	0.31602	0.46175	0.365143	0.396254	0.257074	0.302921	0.27181	0.198127	0.466662	0.777771	0.355318	0.409353	0.581281	0.478124	0.653327	0.445376	0.686075	0.350406	0.399528	0.422452	0.433914	0.514147	0.388067	0.337307	0.738473	2.57237	1.42782	3.61704	2.03858	1.5408	1.49168	3.24207	1.79133	1.04958	1.21168	2.22524	1.19204	1.30174	1.25917
HRR1235648	Train	Control	NA	0.546427	0.442097	0.362546	0.345592	0.447314	0.358633	0.371674	0.401669	0.459051	0.3482	0.383412	0.264737	0.314293	0.243871	0.190402	0.426448	0.762911	0.34168	0.384716	0.576421	0.406886	0.581638	0.413406	0.625978	0.383412	0.37037	0.426448	0.405582	0.51904	0.361242	0.301252	0.765519	2.47261	1.43975	3.8276	2.01487	1.58059	1.4554	3.30203	1.82577	1.17632	1.22979	2.34481	1.24674	1.29108	1.25978
HRR1235649	Test	Control	NA	0.578851	0.442115	0.335005	0.371468	0.451231	0.41021	0.337284	0.389699	0.492252	0.337284	0.364631	0.303099	0.348678	0.268915	0.209663	0.382862	0.77484	0.360073	0.41021	0.60392	0.494531	0.644941	0.407931	0.608478	0.426162	0.38742	0.378304	0.460346	0.576572	0.376026	0.309936	0.745214	2.46582	1.36281	3.49818	2.04193	1.51778	1.49499	3.0629	1.75023	1.03464	1.22151	2.10574	1.17138	1.21468	1.23747
HRR1235650	Train	Control	NA	0.58429	0.480931	0.341714	0.369136	0.506244	0.404995	0.295309	0.396558	0.554759	0.373355	0.417651	0.29109	0.381792	0.267887	0.200388	0.455619	0.772022	0.333277	0.396558	0.567415	0.464057	0.575852	0.404995	0.693976	0.354371	0.42187	0.381792	0.373355	0.495697	0.390229	0.286871	0.757256	2.60083	1.34998	3.59433	1.95537	1.57357	1.42381	3.10707	1.70857	1.10952	1.2192	2.20849	1.16014	1.36686	1.24663
HRR1235651	Test	Control	NA	0.481484	0.44091	0.315129	0.315129	0.41386	0.390868	0.351646	0.378696	0.438205	0.348941	0.375991	0.243447	0.307014	0.240742	0.181233	0.449025	0.733047	0.296194	0.41927	0.534231	0.44632	0.582921	0.443615	0.614028	0.378696	0.351646	0.436852	0.401688	0.484189	0.380048	0.346236	0.695177	2.46287	1.48773	3.76126	1.9868	1.49179	1.56753	3.35687	1.81774	1.1956	1.2497	2.38849	1.2267	1.29027	1.28216
HRR1235652	Test	Control	NA	0.611633	0.40239	0.311852	0.388307	0.490916	0.416474	0.325936	0.370199	0.446653	0.325936	0.346056	0.285697	0.400378	0.261554	0.193147	0.523107	0.774601	0.315876	0.410438	0.529143	0.420498	0.593526	0.388307	0.657908	0.408426	0.386295	0.366175	0.414462	0.511036	0.384283	0.291733	0.810816	2.48074	1.30978	3.47464	2.11456	1.50293	1.39629	2.95153	1.63773	1.08645	1.179	2.15279	1.25747	1.2454	1.28765
HRR1235653	Train	Control	NA	0.572652	0.484679	0.303755	0.350231	0.497958	0.340272	0.331972	0.35355	0.439863	0.375129	0.403346	0.258938	0.36185	0.285496	0.185904	0.466421	0.741958	0.277197	0.395047	0.610829	0.441523	0.574312	0.431564	0.587591	0.365169	0.396707	0.406666	0.393387	0.531156	0.35355	0.300435	0.738638	2.52299	1.29967	3.6351	2.04163	1.54201	1.42914	3.00767	1.72958	1.16854	1.16522	2.21757	1.12041	1.33951	1.35279
HRR1235654	Test	Control	NA	0.56131	0.439076	0.299151	0.307192	0.453551	0.337751	0.339359	0.339359	0.406909	0.326493	0.416559	0.318451	0.302367	0.278242	0.175309	0.45516	0.714102	0.316843	0.406909	0.543618	0.408518	0.562918	0.345793	0.596693	0.342576	0.368309	0.344184	0.416559	0.45516	0.389218	0.332926	0.749485	2.32887	1.33814	3.54317	1.89462	1.51184	1.47806	3.08962	1.70645	1.12101	1.14192	2.21146	1.13709	1.2529	1.21108
HRR1235655	Train	Control	NA	0.510127	0.414635	0.29904	0.344273	0.567925	0.392019	0.301553	0.374428	0.510127	0.336734	0.422174	0.248781	0.414635	0.314118	0.160828	0.452329	0.809167	0.306579	0.404584	0.613158	0.492537	0.608132	0.407097	0.630748	0.38448	0.434739	0.376941	0.424687	0.540282	0.364377	0.258833	0.761421	2.33201	1.31176	3.29447	1.83696	1.5731	1.56305	2.86978	1.57813	1.04036	1.25144	2.03297	1.08056	1.34694	1.22632
HRR1235657	Train	Control	NA	0.566635	0.444515	0.338271	0.329723	0.444515	0.392004	0.365137	0.377349	0.424976	0.319953	0.372464	0.307741	0.366359	0.305299	0.186843	0.464054	0.796219	0.323617	0.41887	0.57274	0.420091	0.602049	0.389561	0.599607	0.385898	0.348041	0.392004	0.395667	0.50069	0.37857	0.335829	0.751035	2.68297	1.40682	3.92858	2.05771	1.61442	1.4752	3.29234	1.79394	1.14792	1.18578	2.40087	1.26149	1.38117	1.29691
HRR1235658	Train	Control	NA	0.505059	0.410253	0.327513	0.322342	0.425767	0.363712	0.367159	0.367159	0.480927	0.375778	0.396463	0.315447	0.38612	0.255115	0.180994	0.430938	0.767069	0.343027	0.429214	0.563667	0.508507	0.606761	0.461965	0.663644	0.380949	0.379225	0.44128	0.418872	0.518849	0.393015	0.351645	0.796373	2.5839	1.34625	3.60609	1.97887	1.54103	1.59619	3.24927	1.71858	1.08079	1.1687	2.36326	1.15836	1.32901	1.31177
HRR1235659	Test	Control	NA	0.575171	0.487729	0.334221	0.343936	0.4819	0.369197	0.392515	0.336164	0.470241	0.334221	0.365311	0.307017	0.353652	0.27204	0.180712	0.542137	0.744224	0.334221	0.394458	0.581	0.435264	0.532421	0.404174	0.590716	0.363368	0.361425	0.382799	0.410003	0.4819	0.37697	0.301187	0.82195	2.50666	1.42044	3.52486	2.03059	1.50011	1.44376	2.90306	1.68665	1.21252	1.10954	2.09665	1.20086	1.31162	1.20864
HRR1235660	Test	Control	NA	0.52982	0.414947	0.295386	0.302419	0.52982	0.440735	0.382127	0.407914	0.489966	0.372749	0.410259	0.295386	0.40557	0.271943	0.187547	0.464179	0.743155	0.365716	0.417292	0.562641	0.445424	0.581395	0.445424	0.579051	0.40557	0.403226	0.363372	0.393848	0.482933	0.377438	0.276632	0.759565	2.64207	1.38081	3.4368	1.99034	1.48865	1.35503	2.92104	1.634	1.16514	1.12997	1.97862	1.16982	1.31283	1.13935
HRR1235661	Train	Control	NA	0.519486	0.474667	0.311691	0.417626	0.470593	0.385031	0.31984	0.37077	0.486891	0.334101	0.321877	0.260762	0.362621	0.287245	0.179274	0.435961	0.888219	0.358547	0.401328	0.594862	0.464481	0.584676	0.40744	0.700797	0.360584	0.393179	0.387068	0.401328	0.556155	0.405403	0.321877	0.804694	2.57298	1.33233	3.54269	2.12887	1.5116	1.4566	2.74411	1.66643	1.1938	1.15102	2.20629	1.11027	1.36696	1.22028
HRR1235662	Train	Control	NA	0.539532	0.4286	0.317668	0.375656	0.506757	0.398346	0.340359	0.388261	0.47146	0.365571	0.370613	0.297499	0.400867	0.282372	0.146228	0.496672	0.756353	0.287414	0.413473	0.635337	0.47146	0.658027	0.456333	0.670633	0.373134	0.352965	0.36305	0.436164	0.55718	0.398346	0.307584	0.796692	2.30688	1.28328	3.58007	1.95643	1.60599	1.37152	3.07584	1.68415	1.06898	1.09923	2.13544	1.12445	1.26563	1.369
HRR1235663	Train	Control	NA	0.549511	0.423869	0.331364	0.332744	0.444579	0.379687	0.318937	0.352074	0.386591	0.310653	0.372784	0.243	0.407301	0.243	0.178108	0.447341	0.83117	0.34517	0.393494	0.510852	0.488761	0.593693	0.372784	0.617165	0.428011	0.379687	0.387972	0.403159	0.528801	0.38521	0.327222	0.717954	2.49489	1.39863	3.78997	2.05169	1.54774	1.53946	3.32468	1.75485	1.11145	1.2868	2.22428	1.29094	1.3434	1.24399
HRR1235664	Test	Control	NA	0.520131	0.443075	0.343543	0.341938	0.425416	0.385282	0.337122	0.370834	0.428626	0.361202	0.357991	0.263276	0.35157	0.28254	0.187825	0.470365	0.741668	0.311436	0.412573	0.558659	0.438259	0.581134	0.385282	0.565081	0.359597	0.382072	0.348359	0.418994	0.49284	0.394914	0.330701	0.744879	2.55571	1.37899	3.72921	2.00828	1.56681	1.43678	3.20908	1.74501	1.10929	1.27464	2.27638	1.26983	1.24735	1.23932
HRR1235665	Train	Control	NA	0.548326	0.446733	0.342356	0.371582	0.446733	0.371582	0.342356	0.388282	0.423074	0.343748	0.357665	0.265813	0.367407	0.267205	0.179528	0.456475	0.726463	0.343748	0.416116	0.590077	0.435599	0.53441	0.392457	0.64157	0.38689	0.391065	0.377148	0.335398	0.470392	0.366015	0.313131	0.823881	2.50504	1.38195	3.60587	2.02491	1.60184	1.46684	3.01162	1.68534	1.2066	1.12031	2.16965	1.18433	1.30958	1.29984
HRR1235666	Test	Control	NA	0.604688	0.483431	0.341433	0.341433	0.454712	0.38132	0.315905	0.344624	0.459499	0.352601	0.358983	0.268041	0.315905	0.277614	0.180289	0.441948	0.737112	0.362174	0.429185	0.601497	0.464285	0.601497	0.395679	0.64617	0.408443	0.365365	0.411634	0.390893	0.518532	0.400466	0.301546	0.732326	2.5416	1.38966	3.65206	2.14114	1.61463	1.50773	3.108	1.70717	1.23331	1.15513	2.26877	1.15672	1.3434	1.26522
HRR1235668	Test	Control	NA	0.625345	0.418164	0.30792	0.323126	0.452377	0.35734	0.317424	0.35924	0.429568	0.355439	0.345935	0.296516	0.368744	0.283211	0.20338	0.427667	0.754595	0.361141	0.387752	0.593032	0.427667	0.58733	0.416263	0.653856	0.393454	0.387752	0.378248	0.418164	0.480888	0.406759	0.309821	0.79261	2.46716	1.34002	3.56199	1.93876	1.50539	1.37424	2.97466	1.59853	1.09103	1.18796	2.13644	1.17656	1.35903	1.2792
HRR1235669	Train	Control	NA	0.514092	0.421639	0.29977	0.306774	0.375413	0.360004	0.348798	0.340393	0.445453	0.336191	0.393624	0.271754	0.336191	0.256346	0.205917	0.437048	0.680787	0.337592	0.409032	0.588334	0.43985	0.551913	0.428643	0.642965	0.368409	0.357203	0.40483	0.381016	0.481874	0.347397	0.329187	0.732616	2.41217	1.4148	3.55102	1.82664	1.51426	1.51846	3.43195	1.73419	1.18507	1.18928	2.24828	1.19488	1.24391	1.27192
HRR1235670	Train	Control	NA	0.592948	0.445131	0.371223	0.382981	0.458569	0.409857	0.314112	0.424974	0.460249	0.349386	0.379621	0.273798	0.372902	0.285556	0.201569	0.478726	0.829792	0.362824	0.426654	0.540876	0.465288	0.554314	0.352746	0.623184	0.403138	0.346027	0.346027	0.409857	0.52072	0.334268	0.295634	0.729007	2.612	1.35891	3.66519	2.04256	1.5336	1.44794	2.98322	1.71166	1.11199	1.15398	2.24077	1.25309	1.42778	1.31692
HRR1235671	Train	Control	NA	0.540338	0.455325	0.311235	0.365989	0.407775	0.365989	0.321321	0.348698	0.438034	0.316998	0.381839	0.279535	0.364548	0.283858	0.181554	0.461088	0.739182	0.353021	0.364548	0.576361	0.422184	0.538897	0.368871	0.615265	0.397689	0.361666	0.416421	0.38328	0.51152	0.384721	0.292503	0.747828	2.68152	1.36021	3.81118	2.07058	1.61813	1.52015	3.27085	1.74781	1.1556	1.24062	2.31121	1.1873	1.3386	1.29825
HRR1235672	Train	Control	NA	0.553343	0.429817	0.331501	0.323939	0.457548	0.371836	0.32646	0.32772	0.427297	0.345367	0.38318	0.267218	0.344106	0.260916	0.201674	0.43612	0.766361	0.339064	0.410911	0.549561	0.419734	0.574771	0.412171	0.621408	0.35545	0.364273	0.351669	0.378139	0.497882	0.385701	0.317636	0.742412	2.56	1.4155	3.64652	2.04447	1.50751	1.49239	3.23939	1.78355	1.17223	1.21382	2.25118	1.17727	1.3008	1.32475
HRR1235673	Train	Control	NA	0.624702	0.480016	0.388098	0.316607	0.483421	0.343841	0.320011	0.372779	0.461292	0.371076	0.38129	0.287669	0.372779	0.289372	0.183836	0.442568	0.815347	0.355757	0.418738	0.621298	0.440866	0.549806	0.330224	0.648533	0.364268	0.376183	0.400014	0.411929	0.558317	0.357459	0.333628	0.764281	2.63158	1.44516	3.61374	2.16518	1.53197	1.44175	3.18479	1.74644	1.16089	1.15749	2.15497	1.246	1.36686	1.26132
HRR1235674	Train	Control	NA	0.601946	0.488245	0.329398	0.297629	0.444771	0.394609	0.337759	0.376216	0.449788	0.336087	0.391265	0.292613	0.372872	0.259171	0.1856	0.441427	0.777514	0.367856	0.406314	0.608635	0.473197	0.630372	0.374544	0.670501	0.389593	0.359496	0.372872	0.389593	0.49995	0.381233	0.324382	0.729024	2.61011	1.34435	3.56319	2.03324	1.51323	1.4848	3.02478	1.73896	1.12865	1.18383	2.20714	1.24569	1.31592	1.28081
HRR1235675	Train	Control	NA	0.561563	0.424215	0.333809	0.325116	0.445078	0.391182	0.3199	0.372057	0.49202	0.391182	0.375535	0.293821	0.339024	0.300775	0.203415	0.485066	0.643277	0.316423	0.415522	0.592858	0.45551	0.559825	0.372057	0.697173	0.385966	0.358149	0.394659	0.427692	0.577211	0.420738	0.302514	0.81192	2.48618	1.40652	3.74665	2.02371	1.63427	1.46041	3.09816	1.75945	1.22918	1.12313	2.29493	1.14747	1.25178	1.29003
HRR1235676	Train	Control	NA	0.521767	0.445133	0.298386	0.332627	0.485896	0.366868	0.347301	0.383173	0.422306	0.345671	0.355454	0.241317	0.350563	0.254362	0.18751	0.446763	0.730474	0.332627	0.402739	0.614707	0.422306	0.556008	0.399478	0.595141	0.389695	0.412522	0.37339	0.453286	0.481004	0.363607	0.290233	0.745149	2.55503	1.39247	3.62302	2.02837	1.50986	1.48052	2.92679	1.63052	1.25713	1.13974	2.14088	1.17561	1.35333	1.28485
HRR1235677	Train	Control	NA	0.628059	0.453708	0.281339	0.326907	0.483427	0.418045	0.322945	0.37842	0.499277	0.336814	0.358608	0.301151	0.404176	0.289264	0.196144	0.505221	0.77269	0.311057	0.368514	0.58249	0.481446	0.523052	0.398233	0.689478	0.429933	0.358608	0.382383	0.455689	0.558715	0.360589	0.293226	0.859866	2.61328	1.32546	3.52069	2.1358	1.55132	1.3849	2.87282	1.74351	1.19272	1.14517	2.10013	1.16894	1.27989	1.28385
HRR1235678	Train	Control	NA	0.633824	0.479077	0.330691	0.34341	0.489677	0.358248	0.33917	0.375207	0.502395	0.356128	0.368847	0.294654	0.356128	0.275576	0.165345	0.515114	0.763132	0.33281	0.360368	0.591427	0.462119	0.551151	0.390045	0.693178	0.398525	0.385806	0.400644	0.438801	0.538432	0.366727	0.305253	0.782211	2.61373	1.44147	3.55704	2.00534	1.5623	1.45419	3.01225	1.66405	1.16378	1.21253	2.02442	1.26977	1.3482	1.25917
HRR1235679	Train	Control	NA	0.562969	0.483272	0.315399	0.359487	0.449358	0.351008	0.367965	0.378139	0.445967	0.352704	0.379835	0.271311	0.376443	0.281485	0.183135	0.478185	0.768148	0.327268	0.386618	0.607057	0.425619	0.530751	0.364574	0.652841	0.390009	0.345921	0.395096	0.390009	0.520577	0.379835	0.328964	0.718973	2.56897	1.40064	3.54399	2.07383	1.43286	1.45829	2.98272	1.66178	1.07846	1.16155	2.08231	1.15307	1.30907	1.28364
HRR1235680	Train	Control	NA	0.531156	0.528023	0.302399	0.350971	0.471617	0.377607	0.374473	0.366639	0.477884	0.340003	0.407377	0.327468	0.357238	0.269495	0.15825	0.451248	0.778716	0.352537	0.396409	0.592263	0.413644	0.618899	0.385441	0.609498	0.387008	0.387008	0.382307	0.415211	0.496686	0.40581	0.3118	0.739545	2.55707	1.41955	3.75883	2.09642	1.559	1.46342	3.24178	1.69375	1.14065	1.12499	2.33772	1.33964	1.28324	1.2895
HRR1235681	Test	Control	NA	0.592334	0.470884	0.313212	0.362218	0.483668	0.413355	0.345173	0.392048	0.409094	0.368611	0.330258	0.272729	0.36648	0.27486	0.196024	0.453838	0.809665	0.349434	0.449577	0.64347	0.451708	0.602987	0.349434	0.609379	0.402702	0.394179	0.345173	0.394179	0.54972	0.368611	0.279121	0.750005	2.59093	1.37856	3.60727	2.07956	1.4851	1.42757	2.93823	1.74504	1.14418	1.06748	2.09021	1.18041	1.34447	1.25924
HRR1235682	Test	Control	NA	0.543011	0.465145	0.301217	0.368837	0.49793	0.395476	0.319659	0.346297	0.479489	0.377034	0.346297	0.301217	0.342199	0.297119	0.188517	0.495881	0.795049	0.319659	0.366788	0.598336	0.463096	0.579894	0.366788	0.653662	0.415967	0.389328	0.323757	0.471292	0.557354	0.374985	0.307364	0.754067	2.50809	1.39953	3.37076	2.05934	1.50609	1.37904	2.89127	1.61264	1.10651	1.07168	2.20483	1.24585	1.28478	1.24995
HRR1235683	Train	Control	NA	0.538449	0.452446	0.314095	0.347748	0.415054	0.345878	0.344009	0.403836	0.467403	0.358966	0.332791	0.295399	0.370183	0.295399	0.200049	0.489839	0.796455	0.308486	0.373923	0.594537	0.491708	0.542188	0.377662	0.583319	0.396358	0.353357	0.413185	0.43562	0.476751	0.351487	0.358966	0.770281	2.64737	1.43399	3.71305	2.03227	1.5013	1.37977	3.15591	1.57421	1.15542	1.09933	2.16875	1.17225	1.34238	1.36108
HRR1235684	Test	Control	NA	0.589311	0.451128	0.404389	0.343426	0.420646	0.400325	0.361715	0.396261	0.447064	0.341394	0.37594	0.321073	0.353587	0.282463	0.201179	0.469417	0.8291	0.333266	0.384068	0.579151	0.46332	0.601504	0.412518	0.617761	0.412518	0.353587	0.418614	0.382036	0.501931	0.369844	0.329201	0.757976	2.50965	1.42248	3.60089	2.06665	1.47734	1.46312	3.16196	1.67446	1.17659	1.07702	2.17232	1.1644	1.38387	1.24771
HRR1235685	Train	Control	NA	0.633459	0.424317	0.309691	0.305669	0.448449	0.349911	0.368009	0.386108	0.45247	0.357954	0.368009	0.283548	0.434372	0.251372	0.174955	0.474591	0.790315	0.309691	0.414262	0.65759	0.456492	0.546987	0.386108	0.693788	0.404207	0.372031	0.384097	0.408229	0.510789	0.349911	0.317735	0.727975	2.51574	1.40769	3.5715	2.01902	1.49416	1.45997	3.05267	1.71939	1.1181	1.10202	2.14773	1.23474	1.38758	1.20056
HRR1235686	Train	Control	NA	0.492547	0.457019	0.314907	0.298758	0.439255	0.379504	0.353665	0.350435	0.418261	0.371429	0.411802	0.280994	0.310062	0.234162	0.193789	0.471553	0.691181	0.327826	0.427951	0.520001	0.43441	0.553914	0.429566	0.639504	0.395653	0.34882	0.419876	0.392423	0.503852	0.366584	0.331056	0.725094	2.29156	1.41143	3.50112	1.89267	1.55839	1.47764	3.20075	1.60199	1.09814	1.22087	2.16721	1.20795	1.30162	1.29839
HRR1235687	Train	Control	NA	0.589023	0.508177	0.279497	0.385753	0.43888	0.388062	0.378823	0.355724	0.43195	0.383443	0.358034	0.325695	0.330315	0.309526	0.177862	0.473529	0.776125	0.328005	0.43657	0.598263	0.473529	0.552065	0.425021	0.66987	0.411161	0.376513	0.358034	0.394992	0.522036	0.408852	0.279497	0.854661	2.51086	1.38363	3.27543	1.89411	1.45985	1.54301	2.85734	1.67005	1.13185	1.20808	2.1482	1.19653	1.35129	1.3074
HRR1235688	Train	Control	NA	0.553901	0.445777	0.337652	0.352827	0.417323	0.333858	0.34524	0.331961	0.436292	0.381281	0.352827	0.318683	0.385075	0.257981	0.17262	0.485612	0.825161	0.362312	0.434395	0.589943	0.453364	0.559592	0.42491	0.665819	0.392663	0.386972	0.407838	0.441983	0.495096	0.364209	0.267466	0.773944	2.55326	1.40182	3.54155	1.99177	1.45304	1.5384	3.08629	1.73189	1.15333	1.20075	2.17956	1.17799	1.34492	1.2956
HRR1235689	Train	Control	NA	0.562254	0.47646	0.343174	0.312534	0.4305	0.343174	0.34777	0.364622	0.439692	0.341642	0.379943	0.257381	0.364622	0.289553	0.156267	0.415179	0.767546	0.327854	0.427436	0.56685	0.507101	0.549998	0.413647	0.644983	0.378411	0.372283	0.402923	0.401391	0.484121	0.352366	0.356962	0.712393	2.56921	1.39874	3.62018	1.98551	1.61629	1.51058	3.1284	1.70974	1.15668	1.19192	2.1862	1.15821	1.28384	1.30375
HRR1235690	Train	Control	NA	0.622971	0.438387	0.357631	0.347743	0.459812	0.380704	0.336206	0.395537	0.481237	0.355983	0.362576	0.278524	0.385649	0.27358	0.209305	0.502662	0.758113	0.365872	0.436739	0.571881	0.41861	0.561992	0.440035	0.616379	0.360928	0.347743	0.387297	0.407074	0.477941	0.362576	0.337855	0.79437	2.71272	1.34647	3.78397	2.02383	1.51952	1.52776	3.13628	1.75684	1.17178	1.19485	2.25951	1.19156	1.35801	1.26737
HRR1235691	Train	Control	NA	0.556511	0.462073	0.362575	0.365948	0.419913	0.347398	0.362575	0.39799	0.421599	0.352457	0.315356	0.273196	0.350771	0.281628	0.224291	0.509292	0.797666	0.350771	0.430031	0.568316	0.450268	0.505919	0.379439	0.615535	0.423286	0.386185	0.371007	0.414854	0.497487	0.360889	0.33222	0.743701	2.51779	1.38285	3.45374	2.07258	1.48066	1.43175	3.06924	1.69146	1.15181	1.14169	2.12317	1.14169	1.34237	1.20577
HRR1235692	Train	Control	NA	0.571824	0.455521	0.326757	0.317065	0.418138	0.357217	0.332295	0.375216	0.44306	0.329526	0.397369	0.299065	0.359986	0.261682	0.171686	0.467982	0.780893	0.286604	0.373832	0.533056	0.480443	0.559363	0.431983	0.587054	0.422291	0.319834	0.407061	0.362755	0.477674	0.371063	0.294912	0.711665	2.40498	1.3181	3.58186	1.93839	1.54794	1.40672	3.20803	1.65178	1.08273	1.15196	2.28176	1.22949	1.29457	1.28626
HRR1235693	Train	Control	NA	0.584422	0.45283	0.365747	0.39671	0.476052	0.39284	0.27673	0.381229	0.481858	0.330914	0.33285	0.286405	0.394775	0.292211	0.135462	0.501209	0.758587	0.352201	0.375423	0.648283	0.493469	0.630866	0.398645	0.584422	0.363812	0.383164	0.330914	0.39671	0.50895	0.361877	0.305757	0.818578	2.66473	1.38171	3.42719	2.06096	1.47847	1.36623	2.84857	1.83261	1.18239	1.20561	2.22932	1.25206	1.35269	1.28882
HRR1235694	Train	Control	NA	0.619166	0.449292	0.35086	0.331809	0.428653	0.396901	0.322284	0.403251	0.484219	0.322284	0.373087	0.292119	0.341335	0.261955	0.177812	0.539785	0.823966	0.333397	0.425478	0.638217	0.454055	0.563599	0.369912	0.677907	0.387375	0.403251	0.373087	0.455642	0.546136	0.412777	0.287356	0.782689	2.6386	1.42408	3.78644	2.05595	1.54474	1.42249	3.19426	1.66063	1.16371	1.21452	2.29885	1.25421	1.34153	1.3193
HRR1235695	Train	Control	NA	0.544607	0.44307	0.299995	0.298457	0.439993	0.358456	0.330764	0.381533	0.478454	0.349225	0.370764	0.27538	0.401532	0.264611	0.203074	0.466147	0.713835	0.330764	0.44307	0.579991	0.441532	0.57076	0.421532	0.59076	0.396917	0.37384	0.361533	0.361533	0.493839	0.367687	0.319995	0.73845	2.47381	1.36613	3.5061	1.87074	1.46459	1.49536	3.19687	1.68305	1.09383	1.16306	2.10304	1.16921	1.24767	1.31536
HRR1235696	Train	Control	NA	0.535714	0.484375	0.274554	0.3125	0.428571	0.375	0.325893	0.421875	0.462054	0.290179	0.372768	0.310268	0.377232	0.272321	0.176339	0.506696	0.712054	0.330357	0.397321	0.589286	0.488839	0.551339	0.410714	0.584821	0.357143	0.377232	0.372768	0.383929	0.540179	0.354911	0.290179	0.761161	2.47768	1.36384	3.58036	2.04688	1.51786	1.38839	2.95982	1.63393	1.15402	1.18527	2.25	1.125	1.27902	1.16964
HRR1235697	Train	Control	NA	0.521376	0.429289	0.319597	0.356161	0.455019	0.373766	0.338556	0.368349	0.465853	0.341265	0.394079	0.293867	0.406267	0.268136	0.18282	0.465853	0.757011	0.341265	0.448248	0.543044	0.392725	0.53221	0.369703	0.597213	0.396788	0.360224	0.385954	0.413038	0.524085	0.377829	0.327722	0.681175	2.47417	1.3312	3.61849	2.00831	1.50183	1.48152	2.9969	1.69684	1.18359	1.15109	2.18843	1.14026	1.28245	1.20797
HRR1235698	Train	Control	NA	0.508816	0.391397	0.293548	0.363999	0.459892	0.367913	0.352257	0.379655	0.471633	0.356171	0.407053	0.299419	0.381612	0.254408	0.189828	0.47359	0.630149	0.318989	0.399225	0.575354	0.475547	0.555784	0.438365	0.684945	0.373784	0.430537	0.430537	0.362042	0.487289	0.395311	0.32486	0.796493	2.34251	1.38946	3.58128	1.99025	1.57929	1.43643	3.02354	1.70845	1.16636	1.17028	2.20357	1.09787	1.32488	1.12918
HRR1235699	Train	Control	NA	0.626694	0.433604	0.311653	0.303184	0.486111	0.386179	0.335366	0.384485	0.474255	0.37771	0.313347	0.309959	0.384485	0.298103	0.201558	0.519986	0.772358	0.348916	0.369241	0.587737	0.438686	0.53523	0.367547	0.655488	0.376016	0.323509	0.355691	0.416667	0.514905	0.35061	0.309959	0.826558	2.57791	1.37703	3.5857	2.00034	1.58367	1.41599	2.99119	1.70732	1.13652	1.17378	2.11213	1.19411	1.29573	1.25169
HRR1235700	Test	Control	NA	0.511653	0.449678	0.332935	0.345906	0.445354	0.381938	0.367525	0.344465	0.392027	0.363201	0.425176	0.279607	0.35023	0.266636	0.208985	0.471297	0.732168	0.343024	0.432383	0.651456	0.475621	0.57651	0.393468	0.602453	0.386262	0.367525	0.357436	0.389144	0.547685	0.381938	0.312757	0.73505	2.52367	1.42686	3.72281	1.97311	1.59261	1.56378	3.40573	1.72377	1.18761	1.19482	2.32334	1.19338	1.30003	1.29715
HRR1235701	Test	Control	NA	0.614204	0.474238	0.344152	0.365558	0.472591	0.386965	0.358972	0.398492	0.459418	0.312865	0.411665	0.278285	0.386965	0.246999	0.223946	0.474238	0.678424	0.367205	0.421545	0.589504	0.480825	0.551631	0.390258	0.584564	0.416605	0.367205	0.414958	0.428132	0.554924	0.400138	0.322745	0.765697	2.5902	1.36673	3.61936	2.05668	1.52975	1.46059	3.06279	1.68289	1.1823	1.15925	2.16206	1.25969	1.37331	1.29098
HRR1235702	Test	Control	NA	0.605033	0.462252	0.281992	0.380153	0.449759	0.417633	0.403355	0.398001	0.430127	0.362306	0.389077	0.310548	0.37123	0.267714	0.1874	0.490808	0.824558	0.337319	0.44262	0.637159	0.465822	0.608603	0.403355	0.665715	0.40514	0.374799	0.383723	0.40871	0.496163	0.437266	0.301624	0.758522	2.42727	1.44387	3.68731	2.20418	1.58308	1.48313	3.13582	1.80082	1.14938	1.13154	2.24523	1.2297	1.39211	1.34035
HRR1235703	Train	Control	NA	0.573898	0.474832	0.319402	0.380891	0.425299	0.345022	0.343314	0.358686	0.456044	0.312569	0.35527	0.302321	0.348438	0.261329	0.20838	0.490204	0.732745	0.292073	0.399679	0.548277	0.505577	0.582438	0.420175	0.638803	0.409927	0.379183	0.351854	0.409927	0.502161	0.382599	0.327942	0.785694	2.40491	1.28102	3.63981	1.96765	1.4672	1.43816	3.18889	1.76269	1.17171	1.17342	2.11796	1.12901	1.32885	1.33055
HRR1235704	Train	Control	NA	0.580523	0.50552	0.339014	0.396016	0.423017	0.334513	0.339014	0.409516	0.483019	0.340514	0.354014	0.277511	0.346514	0.25651	0.211508	0.48902	0.74403	0.360014	0.442518	0.612024	0.49652	0.576023	0.367515	0.576023	0.429017	0.355514	0.357014	0.430517	0.526521	0.390016	0.307512	0.76203	2.67011	1.39506	3.85065	2.05958	1.62156	1.41456	3.12462	1.82107	1.17005	1.21055	2.34159	1.20755	1.31255	1.28405
HRR1235705	Test	Control	NA	0.565997	0.458738	0.308576	0.35643	0.468639	0.35808	0.351479	0.331678	0.457088	0.35973	0.376231	0.301975	0.35478	0.268972	0.206267	0.495041	0.752463	0.344879	0.440587	0.582499	0.420785	0.608901	0.415835	0.610551	0.409234	0.376231	0.379532	0.392733	0.509893	0.35478	0.298675	0.699658	2.4488	1.43562	3.49334	1.92736	1.45872	1.46532	3.09896	1.66994	1.06269	1.2244	2.08577	1.14685	1.36136	1.28216
HRR1235706	Train	Control	NA	0.498952	0.441452	0.307903	0.332016	0.428468	0.370968	0.346855	0.4025	0.430323	0.35242	0.404355	0.302339	0.361694	0.231855	0.183629	0.435887	0.719678	0.306049	0.389516	0.576855	0.450726	0.58242	0.424758	0.63621	0.374678	0.370968	0.393226	0.396936	0.526775	0.345	0.322742	0.743791	2.32041	1.46161	3.4092	1.79363	1.48944	1.45976	3.12912	1.8029	1.12589	1.15742	2.07557	1.13331	1.25202	1.30024
HRR1235707	Train	Control	NA	0.614922	0.491053	0.322945	0.356124	0.44239	0.429118	0.353912	0.345064	0.51096	0.380455	0.391515	0.287553	0.378243	0.254374	0.183592	0.493265	0.758698	0.356124	0.433542	0.575107	0.484417	0.614922	0.43133	0.60165	0.418058	0.393727	0.349488	0.422482	0.528656	0.402575	0.300825	0.842753	2.6278	1.35592	3.67405	2.05711	1.47979	1.37141	2.84457	1.60145	1.11482	1.1657	2.00845	1.21436	1.38468	1.25418
HRR1235708	Test	Control	NA	0.514905	0.451026	0.296167	0.346496	0.451026	0.354239	0.325203	0.375532	0.43554	0.369725	0.33101	0.27681	0.354239	0.240031	0.18583	0.42199	0.737515	0.338753	0.40844	0.59427	0.456833	0.611692	0.375532	0.68525	0.39489	0.356175	0.344561	0.402633	0.559427	0.425861	0.338753	0.785908	2.30159	1.42664	3.43593	1.87766	1.50987	1.43051	3.00039	1.68022	1.10337	1.14595	2.14479	1.19435	1.31049	1.20015
HRR1235709	Train	Control	NA	0.549872	0.443814	0.316543	0.358967	0.496027	0.38181	0.35244	0.389969	0.491132	0.336123	0.385074	0.339387	0.36223	0.233328	0.18601	0.45034	0.766884	0.337755	0.406285	0.549872	0.434024	0.600454	0.432392	0.644509	0.358967	0.41118	0.399759	0.376915	0.536819	0.38181	0.35244	0.742409	2.36755	1.33797	3.57498	1.96453	1.51582	1.5713	3.14422	1.68714	1.12259	1.20254	2.22559	1.15033	1.31839	1.23517
HRR1235710	Train	Control	NA	0.558258	0.484371	0.320177	0.365331	0.476161	0.394064	0.287339	0.363278	0.494633	0.365331	0.338649	0.256552	0.353016	0.281181	0.190875	0.472056	0.742976	0.340702	0.398169	0.603411	0.435113	0.539786	0.385855	0.673193	0.412536	0.385855	0.359173	0.38996	0.519262	0.367383	0.279129	0.788129	2.47932	1.31355	3.52195	1.9929	1.50853	1.43875	2.9288	1.65014	1.19861	1.09804	2.15709	1.18425	1.37717	1.18219
HRR1235711	Train	Control	NA	0.678309	0.465547	0.311769	0.318089	0.505572	0.368646	0.315982	0.402351	0.524531	0.36022	0.389712	0.29281	0.393925	0.256999	0.193803	0.42131	0.743612	0.362326	0.404457	0.556129	0.442375	0.572981	0.431843	0.600367	0.406564	0.36022	0.345474	0.41499	0.526637	0.404457	0.339154	0.760464	2.5721	1.45352	3.67804	1.9928	1.53567	1.49354	2.8312	1.78635	1.08277	1.11436	2.03914	1.1565	1.33555	1.29974
HRR1235712	Train	Control	NA	0.504847	0.419362	0.288714	0.364522	0.498395	0.370974	0.356457	0.364522	0.475814	0.367748	0.382264	0.28065	0.401619	0.256456	0.224197	0.475814	0.80969	0.306457	0.416136	0.58388	0.453233	0.629042	0.369361	0.595171	0.403232	0.377425	0.370974	0.382264	0.501621	0.333876	0.301618	0.829046	2.34197	1.41454	3.58232	2.00648	1.49841	1.46777	3.03392	1.7339	1.18712	1.16776	2.18552	1.13228	1.30002	1.30809
HRR1235713	Train	Control	NA	0.568769	0.423879	0.286696	0.331396	0.448541	0.33602	0.339103	0.332938	0.447	0.334479	0.362224	0.274365	0.397676	0.269741	0.192672	0.513279	0.758358	0.322148	0.393051	0.596513	0.43621	0.578017	0.362224	0.598055	0.354517	0.34681	0.368389	0.388427	0.497865	0.342186	0.285155	0.733696	2.64809	1.39032	3.66231	2.07161	1.49976	1.43811	3.15366	1.78029	1.14062	1.1175	2.15793	1.24543	1.34871	1.27934
HRR1235714	Train	Control	NA	0.564272	0.468659	0.274299	0.390288	0.465525	0.393423	0.344833	0.402828	0.438878	0.35894	0.329159	0.274299	0.357372	0.280569	0.181821	0.503143	0.742958	0.322889	0.4138	0.609727	0.438878	0.5533	0.426339	0.65675	0.402828	0.357372	0.362075	0.369912	0.500008	0.424772	0.329159	0.71788	2.50788	1.35739	3.54238	1.9969	1.48748	1.37149	3.01102	1.57526	1.06115	1.16773	2.13326	1.16616	1.30566	1.27431
HRR1235715	Train	Control	NA	0.548363	0.443459	0.281334	0.305176	0.462532	0.355244	0.240803	0.419617	0.505448	0.391007	0.393391	0.326634	0.386238	0.240803	0.157356	0.433922	0.765324	0.388623	0.391007	0.58651	0.48399	0.572205	0.407696	0.629426	0.42677	0.360012	0.374318	0.429154	0.510216	0.379086	0.281334	0.751019	2.46525	1.33515	3.30925	1.98364	1.51634	1.37568	2.82526	1.59025	1.18971	1.15395	2.11001	1.15872	1.24931	1.24931
HRR1235716	Train	Control	NA	0.559699	0.454395	0.285619	0.298602	0.454395	0.396694	0.346205	0.382269	0.447182	0.333223	0.369286	0.310142	0.359188	0.269752	0.18897	0.514981	0.719819	0.317355	0.416889	0.613072	0.425544	0.577009	0.405349	0.679428	0.363516	0.346205	0.375056	0.388039	0.493343	0.399579	0.344763	0.796273	2.56625	1.35164	3.74623	2.00222	1.52907	1.38194	3.20817	1.68487	1.18864	1.15835	2.27342	1.18864	1.2925	1.2824
HRR1235717	Test	Control	NA	0.542948	0.445375	0.322621	0.365113	0.446948	0.366687	0.346228	0.363539	0.401309	0.383998	0.390293	0.283277	0.321047	0.270687	0.151081	0.498883	0.745963	0.308457	0.387146	0.561833	0.473702	0.572849	0.445375	0.671996	0.369834	0.387146	0.376129	0.379277	0.486293	0.327343	0.313179	0.712914	2.37638	1.37704	3.47644	1.92786	1.4636	1.48248	3.13336	1.66661	1.04183	1.09849	2.18123	1.13626	1.30937	1.26373
HRR1235718	Test	Control	NA	0.584536	0.468241	0.332053	0.31216	0.403972	0.356536	0.344295	0.358066	0.442227	0.333583	0.368778	0.280026	0.335113	0.258604	0.203516	0.420805	0.754388	0.313691	0.440697	0.624321	0.469771	0.53863	0.431516	0.612079	0.402442	0.38867	0.403972	0.38561	0.524858	0.338174	0.339704	0.791113	2.62123	1.3986	3.77347	2.03363	1.45063	1.51337	3.15527	1.74443	1.12164	1.1706	2.25551	1.24558	1.3527	1.38789
HRR1235719	Train	Control	NA	0.623876	0.475838	0.348948	0.356501	0.472817	0.386713	0.358011	0.395776	0.451668	0.351969	0.377649	0.283992	0.376139	0.27795	0.17825	0.45469	0.780979	0.335352	0.391245	0.592154	0.444115	0.575537	0.368586	0.628408	0.344416	0.371607	0.403329	0.368586	0.549857	0.37916	0.30363	0.755298	2.55895	1.44866	3.69341	2.08311	1.53326	1.426	3.0363	1.70395	1.11935	1.21603	2.22058	1.24775	1.27796	1.29005
HRR1235720	Train	Control	NA	0.587925	0.432849	0.316968	0.34253	0.441369	0.334009	0.361275	0.383429	0.47886	0.325489	0.366388	0.274365	0.316968	0.272661	0.194271	0.480564	0.720847	0.347642	0.431145	0.591333	0.439665	0.584516	0.407287	0.622007	0.439665	0.327193	0.412399	0.414103	0.567475	0.393654	0.354459	0.748113	2.62606	1.42124	3.62298	1.98531	1.50134	1.49111	3.27363	1.77229	1.23209	1.21164	2.19833	1.21164	1.32411	1.26106
HRR1235721	Test	Control	NA	0.61983	0.48021	0.355398	0.338474	0.562713	0.408284	0.351167	0.346936	0.461171	0.34482	0.374437	0.36809	0.39136	0.332128	0.173468	0.516173	0.827146	0.342705	0.355398	0.61983	0.429439	0.55002	0.361744	0.598676	0.370206	0.378668	0.376552	0.361744	0.52675	0.36809	0.32155	0.740412	2.4222	1.38986	3.27897	1.96315	1.58237	1.3687	2.69933	1.59294	1.1762	1.1635	1.98853	1.12966	1.26928	1.26928
HRR1235722	Train	Control	NA	0.566859	0.44177	0.324598	0.35785	0.481355	0.384768	0.354683	0.386351	0.43227	0.329348	0.35785	0.334099	0.35785	0.226427	0.190009	0.452854	0.793286	0.338849	0.392685	0.59061	0.44177	0.568443	0.383184	0.577943	0.389518	0.368934	0.418019	0.395851	0.487689	0.364183	0.316681	0.736284	2.40203	1.22872	3.42174	2.00618	1.54382	1.49157	2.90713	1.69266	1.12739	1.13689	2.1186	1.1923	1.26356	1.21922
HRR1235723	Train	Control	NA	0.570303	0.386517	0.289888	0.341045	0.473673	0.341045	0.303151	0.375149	0.528619	0.327782	0.411148	0.282309	0.341045	0.270941	0.168628	0.430095	0.704826	0.352413	0.365676	0.58925	0.488831	0.568408	0.361886	0.632827	0.348624	0.40357	0.375149	0.394096	0.522935	0.348624	0.270941	0.702931	2.43089	1.31113	3.27403	1.93448	1.59723	1.41155	2.94435	1.7507	1.0364	1.13303	1.97806	1.1766	1.37744	1.29408
HRR1235724	Test	Control	NA	0.665097	0.466065	0.320109	0.351622	0.467724	0.349964	0.30684	0.366549	0.514164	0.328402	0.371525	0.281961	0.361574	0.273668	0.207324	0.487627	0.801101	0.359915	0.371525	0.623632	0.441186	0.492603	0.363232	0.630266	0.374842	0.356598	0.359915	0.411332	0.545678	0.364891	0.335036	0.746368	2.75493	1.43468	3.6771	2.05334	1.48278	1.41478	3.01698	1.72162	1.15604	1.11126	2.16115	1.17429	1.30531	1.29702
HRR1235725	Test	Control	NA	0.688192	0.501915	0.292352	0.362206	0.476043	0.351858	0.302701	0.375142	0.535548	0.336334	0.333747	0.26648	0.424299	0.300114	0.181103	0.530374	0.742523	0.351858	0.307875	0.623512	0.450171	0.576943	0.385491	0.59764	0.434648	0.336334	0.372555	0.41395	0.600228	0.406189	0.274242	0.814964	2.54838	1.36862	3.43837	2.05164	1.50316	1.31688	2.90283	1.4333	1.15647	1.06333	2.12926	1.12284	1.29359	1.12543
HRR1235726	Train	Control	NA	0.573238	0.43996	0.348242	0.318147	0.442827	0.386936	0.372605	0.398401	0.414165	0.364006	0.38407	0.275154	0.313848	0.247926	0.176271	0.487253	0.78677	0.312415	0.455725	0.574671	0.488686	0.515915	0.429929	0.62483	0.371172	0.386936	0.419897	0.406999	0.540277	0.349675	0.322447	0.72658	2.6025	1.4202	3.71745	2.02067	1.52338	1.50188	3.35488	1.71542	1.15221	1.2339	2.34025	1.2296	1.33421	1.23533
HRR1235727	Train	Control	NA	0.534226	0.434504	0.261771	0.30807	0.381081	0.365054	0.322316	0.357931	0.468338	0.347247	0.372178	0.30629	0.343685	0.284921	0.176295	0.406012	0.687371	0.325878	0.429162	0.56806	0.436285	0.56806	0.434504	0.666002	0.381081	0.40067	0.388204	0.443408	0.525322	0.357931	0.30629	0.739013	2.3221	1.35872	3.34604	1.8324	1.52611	1.46912	3.0718	1.61158	1.09694	1.20735	2.2117	1.16461	1.23584	1.25543
HRR1235728	Train	Control	NA	0.584192	0.484372	0.338733	0.371461	0.44019	0.392734	0.324006	0.363279	0.422189	0.379643	0.338733	0.286369	0.345279	0.320733	0.170185	0.489282	0.77565	0.356734	0.409098	0.559647	0.410735	0.556374	0.412371	0.608738	0.410735	0.373098	0.391098	0.396007	0.531828	0.410735	0.355097	0.803469	2.51677	1.36802	3.51661	2.03731	1.48748	1.40403	2.93733	1.78203	1.12257	1.08002	2.11586	1.13893	1.36966	1.30257
HRR1235729	Test	Control	NA	0.602868	0.521249	0.326476	0.365431	0.465599	0.365431	0.358011	0.411805	0.473019	0.337606	0.393255	0.283812	0.385835	0.263407	0.196628	0.510119	0.793931	0.296796	0.426645	0.625128	0.484149	0.593593	0.4285	0.669647	0.408095	0.411805	0.348736	0.39511	0.547218	0.363576	0.311636	0.825465	2.59326	1.3801	3.64874	2.00152	1.5285	1.40978	3.06071	1.74924	1.22985	1.1742	2.23339	1.23171	1.33373	1.23913
HRR1235730	Test	Control	NA	0.587883	0.463898	0.325982	0.355237	0.544697	0.406782	0.316231	0.373347	0.45554	0.324589	0.374741	0.306479	0.363596	0.26608	0.16717	0.468077	0.791274	0.288369	0.454147	0.543304	0.41514	0.553056	0.37892	0.62271	0.392851	0.332948	0.35663	0.39703	0.514049	0.388671	0.317624	0.785701	2.5995	1.37498	3.6471	2.04087	1.49757	1.4307	3.18599	1.62016	1.18691	1.17019	2.22476	1.1688	1.37498	1.22034
HRR1235731	Train	Control	NA	0.568536	0.492971	0.347839	0.340642	0.440196	0.358634	0.351437	0.36583	0.425802	0.284268	0.405412	0.254282	0.331046	0.269875	0.182315	0.458187	0.749652	0.313055	0.422204	0.537351	0.443794	0.568536	0.400614	0.584129	0.389819	0.357434	0.364631	0.399415	0.498968	0.352636	0.315454	0.718467	2.5788	1.5101	3.8838	2.16739	1.5185	1.5149	3.28048	1.80156	1.23063	1.22103	2.42168	1.3038	1.31819	1.34817
HRR1235732	Train	Control	NA	0.652359	0.479616	0.262163	0.343454	0.485713	0.367841	0.345486	0.355648	0.538552	0.327196	0.359712	0.29468	0.355648	0.292647	0.227615	0.546681	0.749909	0.345486	0.426777	0.632037	0.461326	0.571069	0.386132	0.676747	0.37597	0.365809	0.400358	0.398325	0.550746	0.373938	0.323131	0.821038	2.66431	1.34943	3.87554	2.22331	1.52624	1.42869	2.97321	1.65427	1.21327	1.09946	2.22534	1.17669	1.45307	1.29456
HRR1235733	Train	Control	NA	0.543533	0.420332	0.30003	0.337715	0.430478	0.371052	0.343513	0.359457	0.410187	0.35076	0.365254	0.27539	0.330468	0.278289	0.192773	0.442074	0.697172	0.344963	0.444973	0.575421	0.459467	0.613106	0.394243	0.611656	0.384097	0.382648	0.379749	0.388445	0.491354	0.314525	0.310176	0.679779	2.44373	1.35666	3.51195	1.98716	1.52624	1.46682	2.98001	1.69582	1.06098	1.1291	2.17848	1.21317	1.27694	1.24216
HRR1235734	Train	Control	NA	0.583473	0.464881	0.303596	0.365264	0.477531	0.374751	0.320989	0.395307	0.4633	0.317827	0.314664	0.278296	0.362101	0.308339	0.177097	0.474368	0.787451	0.317827	0.395307	0.586635	0.487018	0.524968	0.368426	0.626166	0.393726	0.333639	0.403213	0.403213	0.547105	0.411119	0.303596	0.747921	2.60744	1.40413	3.58781	2.02555	1.47529	1.33614	2.96955	1.69508	1.19699	1.10686	2.1062	1.20331	1.30768	1.2128
HRR1235735	Test	Control	NA	0.544014	0.417014	0.276746	0.32982	0.489044	0.40185	0.318447	0.38479	0.519372	0.337402	0.434074	0.312761	0.396163	0.286223	0.172492	0.498521	0.756312	0.365835	0.360149	0.574342	0.462507	0.561074	0.392372	0.642581	0.398059	0.32982	0.405641	0.409432	0.517477	0.350671	0.362044	0.763894	2.56464	1.3117	3.60528	2.0301	1.43301	1.44249	3.06126	1.66616	1.10509	1.2283	2.14762	1.14679	1.37615	1.26621
HRR1235736	Test	Control	NA	0.590827	0.480673	0.340477	0.360505	0.49319	0.310435	0.378029	0.410575	0.440617	0.355498	0.340477	0.307931	0.365512	0.265372	0.172742	0.488183	0.813639	0.345484	0.355498	0.548268	0.418085	0.640897	0.358001	0.648408	0.423092	0.312938	0.370519	0.43561	0.505708	0.302924	0.25035	0.746044	2.44342	1.28931	3.16944	1.83757	1.51212	1.42199	2.82145	1.55968	1.13158	1.08151	2.05037	1.10154	1.31434	1.2142
HRR1235737	Train	Control	NA	0.593239	0.471249	0.312495	0.334219	0.426129	0.36597	0.342574	0.360957	0.494644	0.349259	0.387694	0.280744	0.347588	0.280744	0.19886	0.48796	0.787086	0.319179	0.409418	0.591568	0.431143	0.559817	0.379339	0.62499	0.394378	0.36597	0.379339	0.449525	0.506342	0.414432	0.322521	0.73194	2.50664	1.36696	3.65301	2.05043	1.49563	1.42879	3.07649	1.70619	1.16141	1.14971	2.04041	1.25332	1.39035	1.24831
HRR1235738	Train	Control	NA	0.502836	0.45543	0.340303	0.314907	0.424956	0.350461	0.352154	0.341996	0.457124	0.362313	0.379243	0.257344	0.319986	0.275967	0.209938	0.428342	0.743249	0.353847	0.463896	0.531618	0.480826	0.602726	0.436807	0.650131	0.41649	0.409718	0.394481	0.394481	0.472361	0.386015	0.353847	0.760179	2.30255	1.43571	3.5571	2.0215	1.49496	1.47295	3.20833	1.69474	1.06154	1.1699	2.14848	1.21561	1.28841	1.26132
HRR1235739	Train	Control	NA	0.523525	0.451932	0.308746	0.342305	0.476542	0.355729	0.353491	0.349017	0.516813	0.387051	0.36244	0.315457	0.378101	0.259525	0.183458	0.454169	0.738305	0.317695	0.416135	0.604067	0.474305	0.583932	0.391525	0.677898	0.440745	0.357966	0.380339	0.402712	0.525762	0.33783	0.364678	0.713694	2.36481	1.40054	3.43423	1.80325	1.47885	1.4699	3.01586	1.70034	1.02468	1.04929	2.03593	1.17458	1.39159	1.30658
HRR1235740	Train	Control	NA	0.602548	0.43165	0.382318	0.343558	0.475695	0.396413	0.377033	0.359414	0.440459	0.359414	0.325939	0.290703	0.414031	0.294226	0.197326	0.500361	0.794588	0.325939	0.426364	0.553216	0.458077	0.549693	0.40346	0.57612	0.410508	0.373509	0.42284	0.435173	0.502123	0.375271	0.306559	0.732923	2.43486	1.40594	3.50781	2.06135	1.47642	1.44647	2.95812	1.66141	1.11348	1.13815	2.04373	1.20686	1.27733	1.20862
HRR1235741	Test	Control	NA	0.548036	0.430234	0.312432	0.308591	0.399503	0.384138	0.318834	0.352126	0.426393	0.304749	0.352126	0.249689	0.284262	0.233044	0.183106	0.453282	0.685046	0.312432	0.402064	0.504501	0.44688	0.518586	0.373894	0.605657	0.354687	0.355968	0.39182	0.366211	0.455843	0.379016	0.320115	0.635108	2.40214	1.41491	3.67876	1.99752	1.57368	1.5071	3.31383	1.66844	1.11272	1.18827	2.28434	1.19467	1.2779	1.31887
HRR1235742	Test	Control	NA	0.559495	0.47456	0.345134	0.324912	0.490738	0.380187	0.323564	0.384232	0.454337	0.349179	0.376143	0.264244	0.349179	0.269636	0.19279	0.467819	0.760374	0.364009	0.420633	0.5932	0.448944	0.506916	0.388276	0.617467	0.378839	0.362661	0.409847	0.396365	0.512309	0.346483	0.362661	0.722625	2.55346	1.4102	3.62796	2.08833	1.49648	1.49244	3.21002	1.6677	1.15404	1.21336	2.26629	1.18101	1.35492	1.31043
HRR1235743	Train	Control	NA	0.476491	0.411857	0.306638	0.342713	0.435907	0.377285	0.348725	0.3848	0.4329	0.34121	0.429894	0.296116	0.374278	0.302128	0.180375	0.417869	0.703463	0.330688	0.381794	0.563672	0.428391	0.566679	0.393819	0.613276	0.387807	0.366763	0.374278	0.43741	0.506554	0.380291	0.302128	0.742544	2.43356	1.40392	3.63757	1.88041	1.55273	1.55123	3.19565	1.63841	1.14689	1.18296	2.21861	1.19949	1.30471	1.31373
HRR1235744	Train	Control	NA	0.581693	0.455496	0.307607	0.333241	0.465355	0.323382	0.32141	0.433805	0.467327	0.323382	0.362819	0.270142	0.360847	0.27803	0.17155	0.447608	0.747328	0.335213	0.37465	0.556059	0.477186	0.575778	0.356903	0.636905	0.412115	0.358875	0.414087	0.39634	0.548172	0.364791	0.315495	0.735497	2.5279	1.31127	3.49016	2.05663	1.47297	1.45128	3.09382	1.6879	1.12198	1.06085	2.10593	1.18508	1.28958	1.19099
HRR1235745	Train	Control	NA	0.602046	0.489553	0.285399	0.393725	0.445805	0.337479	0.297898	0.37081	0.470804	0.352061	0.410391	0.302064	0.385393	0.26665	0.187488	0.462471	0.718705	0.349978	0.385393	0.520801	0.502052	0.545799	0.431223	0.633294	0.399975	0.345812	0.383309	0.379143	0.510385	0.385393	0.285399	0.743704	2.50193	1.36866	3.56019	2.00612	1.56865	1.34367	2.8644	1.56865	1.11868	1.16243	2.16236	1.20201	1.37283	1.21034
HRR1235746	Train	Control	NA	0.542806	0.44556	0.332402	0.300576	0.415503	0.378373	0.355387	0.357155	0.426111	0.344779	0.381909	0.314721	0.36246	0.279359	0.164433	0.47385	0.691326	0.309417	0.413735	0.551646	0.450865	0.523357	0.374836	0.615298	0.390749	0.392517	0.353619	0.424343	0.518052	0.374836	0.32533	0.765586	2.45765	1.44453	3.56095	1.95198	1.54355	1.48166	2.97394	1.68676	1.16694	1.14749	2.23841	1.14749	1.38619	1.2412
HRR1235747	Train	Control	NA	0.546428	0.391336	0.317397	0.360679	0.441832	0.355269	0.353465	0.420191	0.436421	0.311987	0.412977	0.275919	0.369696	0.238048	0.171322	0.405764	0.728571	0.29756	0.38773	0.48872	0.449045	0.593317	0.436421	0.681683	0.375106	0.380516	0.39314	0.39855	0.459865	0.373303	0.348055	0.733981	2.32457	1.28221	3.34349	1.89717	1.5419	1.43009	2.99363	1.57797	1.08023	1.1145	2.04505	1.18122	1.36697	1.25156
HRR1235748	Test	Control	NA	0.693998	0.501116	0.325252	0.32147	0.501116	0.442495	0.30256	0.419803	0.461405	0.342271	0.344162	0.312015	0.429258	0.247721	0.17019	0.520026	0.784766	0.329034	0.397111	0.629704	0.45195	0.561628	0.344162	0.692107	0.39522	0.342271	0.353617	0.361181	0.506789	0.368746	0.30256	0.769638	2.76086	1.42582	3.62505	2.11981	1.57899	1.38421	2.8157	1.6603	1.15918	1.1554	2.06876	1.23672	1.41069	1.21781
HRR1235749	Test	Control	NA	0.526594	0.429001	0.31311	0.321243	0.459499	0.337508	0.343608	0.394437	0.522528	0.343608	0.390371	0.266347	0.341574	0.264314	0.168754	0.453399	0.766509	0.304977	0.433068	0.58149	0.467632	0.553025	0.386304	0.642485	0.443234	0.335475	0.376139	0.372072	0.555059	0.343608	0.317176	0.764476	2.47845	1.39883	3.39338	1.98845	1.48626	1.45169	3.00098	1.65704	1.20568	1.12842	2.08198	1.24634	1.27277	1.26871
HRR1235750	Test	Control	NA	0.569627	0.42722	0.318894	0.323762	0.462518	0.337151	0.371231	0.374883	0.432089	0.344454	0.35906	0.25195	0.335934	0.248299	0.203264	0.494164	0.768023	0.307939	0.426003	0.546501	0.426003	0.531895	0.379751	0.58545	0.348106	0.355408	0.389489	0.351757	0.461301	0.357843	0.335934	0.757069	2.59984	1.45328	3.83281	2.2493	1.52022	1.42529	3.33378	1.78556	1.19646	1.14534	2.37466	1.25367	1.37173	1.24393
HRR1235751	Train	Control	NA	0.535105	0.42751	0.3027	0.325653	0.401687	0.322784	0.309873	0.39021	0.423206	0.331392	0.375864	0.274008	0.341434	0.252489	0.170717	0.453333	0.69291	0.319915	0.420337	0.629788	0.464809	0.602531	0.437552	0.601096	0.391645	0.35578	0.385907	0.345738	0.459071	0.358649	0.308438	0.743121	2.53063	1.37578	3.65966	2.05721	1.49628	1.43603	3.3297	1.66987	1.09029	1.23232	2.29535	1.20363	1.27249	1.25097
HRR1235752	Test	Control	NA	0.605414	0.449736	0.311356	0.327212	0.449736	0.356041	0.356041	0.376222	0.420907	0.341627	0.380546	0.292617	0.426673	0.253697	0.191714	0.488656	0.755326	0.3546	0.410817	0.618387	0.448295	0.582351	0.412258	0.634243	0.37478	0.4137	0.380546	0.429556	0.516043	0.373339	0.304149	0.795687	2.78058	1.41984	3.88907	2.15066	1.5957	1.51642	3.16401	1.66201	1.21659	1.17191	2.23715	1.30741	1.31461	1.26416
HRR1235753	Train	Control	NA	0.607031	0.460711	0.334164	0.401392	0.488393	0.39546	0.3223	0.397437	0.543758	0.340096	0.346028	0.318345	0.399415	0.29264	0.17598	0.518053	0.745442	0.318345	0.421165	0.601099	0.482461	0.543758	0.385574	0.668328	0.411279	0.375687	0.409301	0.413256	0.597145	0.363823	0.3223	0.781034	2.70099	1.32479	3.65207	2.04453	1.568	1.38609	2.9442	1.71827	1.10531	1.07961	2.18887	1.2457	1.38807	1.31293
HRR1235754	Test	Control	NA	0.667154	0.516435	0.312521	0.392313	0.469889	0.429993	0.347984	0.361283	0.461024	0.363499	0.38788	0.312521	0.401179	0.31917	0.164018	0.554115	0.797925	0.336902	0.38788	0.56963	0.418911	0.554115	0.367932	0.64499	0.372365	0.345768	0.39453	0.390097	0.554115	0.367932	0.310304	0.935346	2.60877	1.34982	3.45546	2.11229	1.44956	1.35204	2.88583	1.68008	1.19467	1.06612	2.03693	1.19246	1.42297	1.29441
HRR1235755	Train	Control	NA	0.587163	0.496052	0.347574	0.386381	0.521361	0.339137	0.345886	0.349261	0.467369	0.339137	0.377944	0.286833	0.389755	0.278396	0.192347	0.524735	0.820004	0.340825	0.416751	0.593912	0.477492	0.536546	0.40494	0.624283	0.408315	0.335763	0.350948	0.445434	0.534859	0.347574	0.330701	0.814942	2.65405	1.40211	3.78113	2.11075	1.56577	1.46453	3.1636	1.80367	1.18445	1.19626	2.16137	1.29412	1.31437	1.31268
HRR1235756	Train	Control	NA	0.555705	0.412681	0.314353	0.318822	0.435029	0.324782	0.350109	0.360538	0.439498	0.335211	0.33968	0.262209	0.362027	0.287536	0.189208	0.503561	0.721075	0.330741	0.415661	0.539316	0.429069	0.543786	0.393314	0.643604	0.359048	0.3367	0.353088	0.418641	0.496112	0.351599	0.354578	0.740443	2.59676	1.39746	3.56813	2.03659	1.54346	1.41533	3.1033	1.74905	1.15908	1.08459	2.13492	1.25592	1.35425	1.33935
HRR1235757	Train	Control	NA	0.619202	0.514216	0.340668	0.370664	0.497075	0.377092	0.282819	0.394232	0.494933	0.362094	0.364236	0.293532	0.415658	0.295674	0.169263	0.501361	0.749898	0.353523	0.381377	0.698477	0.486363	0.531356	0.368521	0.636342	0.396375	0.329955	0.366379	0.379234	0.561352	0.374949	0.278534	0.874167	2.63536	1.42909	3.61451	2.07615	1.48908	1.37339	2.93532	1.63049	1.1827	1.06914	2.04615	1.2384	1.35196	1.24697
HRR1235758	Test	Control	NA	0.56065	0.450523	0.322374	0.320372	0.458532	0.394458	0.328381	0.352409	0.458532	0.366425	0.372432	0.262304	0.346402	0.210244	0.222258	0.452525	0.776901	0.320372	0.44852	0.56866	0.468544	0.604701	0.460534	0.686797	0.402467	0.37043	0.404469	0.428497	0.526611	0.410476	0.330383	0.73285	2.56898	1.34957	3.5361	1.84614	1.59986	1.41364	3.21573	1.65192	1.09928	1.17937	2.19855	1.17336	1.31953	1.21741
HRR1235759	Train	Control	NA	0.553122	0.479838	0.340249	0.31931	0.432727	0.345483	0.357697	0.411788	0.444941	0.336759	0.378636	0.251261	0.328035	0.268709	0.188445	0.446686	0.765996	0.284413	0.401319	0.58453	0.465879	0.567081	0.385615	0.614193	0.376891	0.404809	0.401319	0.418768	0.535674	0.403064	0.287903	0.736333	2.40617	1.3261	3.41819	1.91063	1.58608	1.35751	2.87903	1.72742	1.02773	1.11671	2.14095	1.14812	1.29295	1.28597
HRR1235760	Train	Control	NA	0.632888	0.474666	0.354116	0.371068	0.495385	0.384253	0.308909	0.403089	0.544359	0.354116	0.372952	0.284423	0.357883	0.229798	0.192127	0.480316	0.809945	0.303259	0.423809	0.608401	0.478433	0.634771	0.412507	0.715766	0.403089	0.386137	0.376719	0.384253	0.540591	0.367301	0.312677	0.840083	2.55415	1.50122	3.86137	1.9627	1.58599	1.4353	3.22848	1.75551	1.1716	1.15841	2.16802	1.32793	1.38444	1.31475
HRR1235761	Test	Control	NA	0.552266	0.442119	0.331972	0.339621	0.506372	0.379396	0.336561	0.373277	0.376337	0.356449	0.385516	0.283017	0.376337	0.278428	0.183579	0.469656	0.732786	0.318203	0.414582	0.60581	0.463537	0.543087	0.379396	0.619579	0.411523	0.364098	0.409993	0.408463	0.52167	0.353389	0.362568	0.771031	2.65118	1.33554	3.7649	2.01784	1.46098	1.54971	3.02599	1.62008	1.12136	1.1749	2.16776	1.22692	1.31871	1.25446
HRR1235762	Test	Control	NA	0.587802	0.502819	0.352681	0.35693	0.444747	0.393757	0.351265	0.395173	0.426334	0.358347	0.36118	0.286111	0.332852	0.287527	0.181298	0.502819	0.7691	0.371094	0.39234	0.576471	0.501402	0.553809	0.37676	0.652956	0.395173	0.388091	0.378176	0.41217	0.535396	0.398006	0.345599	0.73369	2.55092	1.3909	3.63729	2.11042	1.54387	1.50704	3.15713	1.80873	1.15011	1.17135	2.33421	1.23934	1.31299	1.30874
HRR1235763	Train	Control	NA	0.562371	0.449587	0.318265	0.349164	0.426413	0.390878	0.335259	0.390878	0.454222	0.327535	0.390878	0.258011	0.370794	0.302815	0.165312	0.461947	0.716868	0.338349	0.412508	0.62417	0.432593	0.59327	0.386244	0.644254	0.421778	0.373884	0.384699	0.383154	0.517566	0.375429	0.290455	0.695238	2.54612	1.39357	3.64923	2.04246	1.54652	1.48781	3.14093	1.73037	1.15564	1.10157	2.33137	1.25143	1.34104	1.31323
HRR1235764	Train	Control	NA	0.60862	0.469439	0.353849	0.37508	0.469439	0.325541	0.330259	0.382157	0.476516	0.368003	0.368003	0.301951	0.389234	0.283079	0.195796	0.518978	0.816211	0.401029	0.436413	0.587389	0.455285	0.662877	0.391593	0.603902	0.455285	0.417541	0.372721	0.396311	0.559081	0.438772	0.271284	0.825647	2.48638	1.33047	3.68474	2.0075	1.46729	1.40124	2.96761	1.71027	1.14411	1.17478	2.12309	1.12524	1.32575	1.25734
HRR1235765	Train	Control	NA	0.636989	0.445168	0.325733	0.352877	0.492219	0.403547	0.3384	0.399928	0.48498	0.322114	0.334781	0.316685	0.408976	0.275063	0.173724	0.544698	0.798046	0.329352	0.374593	0.62975	0.43612	0.570033	0.380022	0.63337	0.418024	0.398118	0.365545	0.369164	0.513934	0.381831	0.282302	0.772711	2.75425	1.33008	3.52515	2.12812	1.51828	1.29026	2.93522	1.68295	1.23598	1.10206	2.07383	1.2034	1.35903	1.21426
HRR1235766	Test	Control	NA	0.601892	0.50608	0.307088	0.358678	0.51345	0.449576	0.339025	0.442206	0.456946	0.375875	0.339025	0.329198	0.388159	0.265324	0.137575	0.425009	0.705073	0.277607	0.366048	0.628915	0.429923	0.540474	0.380789	0.621545	0.383245	0.353765	0.294804	0.46186	0.493797	0.373418	0.280064	0.734553	2.4567	1.2652	3.32392	1.96536	1.51333	1.3389	2.65078	1.60423	1.05392	1.14974	1.83761	1.13745	1.33153	1.28485
HRR1235767	Train	Control	NA	0.565185	0.41088	0.301432	0.414469	0.464707	0.378584	0.360642	0.337317	0.439588	0.346288	0.346288	0.269136	0.344493	0.263753	0.191983	0.437794	0.739226	0.324757	0.434205	0.552625	0.486238	0.559802	0.405498	0.633366	0.391144	0.398321	0.367819	0.392938	0.484444	0.391144	0.326551	0.726666	2.51552	1.369	3.59027	1.88036	1.54663	1.46948	3.15965	1.66505	1.13396	1.22008	2.28227	1.20752	1.29723	1.32953
HRR1235768	Train	Control	NA	0.621921	0.461425	0.390094	0.365574	0.514924	0.387865	0.336595	0.381177	0.410156	0.385636	0.361115	0.320992	0.434676	0.30093	0.198391	0.510466	0.806937	0.341053	0.410156	0.604088	0.448051	0.590714	0.327679	0.697711	0.419072	0.363345	0.358886	0.390094	0.617463	0.416843	0.334366	0.789104	2.56793	1.30403	3.62007	1.98391	1.55369	1.39319	2.79753	1.65177	1.23047	1.18811	2.0753	1.19703	1.35753	1.18143
HRR1235769	Train	Control	NA	0.580679	0.400317	0.318934	0.380521	0.494897	0.33433	0.301337	0.38492	0.459704	0.349727	0.378321	0.321133	0.347528	0.263945	0.153968	0.466303	0.796234	0.349727	0.389319	0.604874	0.477301	0.640067	0.435509	0.679659	0.420113	0.367324	0.411314	0.409115	0.525691	0.391519	0.316734	0.807232	2.48108	1.22075	3.46428	1.9356	1.52868	1.47809	3.04857	1.62766	1.19435	1.17236	2.08297	1.15476	1.31093	1.30873
HRR1235770	Train	Control	NA	0.650908	0.41513	0.282127	0.30631	0.435282	0.340568	0.394978	0.41513	0.457449	0.346613	0.370796	0.253915	0.356689	0.25996	0.189428	0.447373	0.763759	0.302279	0.445358	0.568285	0.499768	0.600528	0.386917	0.636801	0.41916	0.392963	0.425206	0.457449	0.529996	0.423191	0.292203	0.77182	2.40816	1.38645	3.57697	1.8963	1.49326	1.50535	3.0772	1.64843	1.0741	1.1406	2.04744	1.14665	1.33607	1.36832
HRR1235771	Train	Control	NA	0.56167	0.425508	0.336151	0.313457	0.476569	0.391467	0.329059	0.385794	0.44962	0.323386	0.394304	0.2936	0.373028	0.262396	0.215591	0.477987	0.764496	0.323386	0.404232	0.54465	0.419834	0.578691	0.415579	0.629752	0.395722	0.360263	0.381539	0.401396	0.469477	0.3631	0.297855	0.683649	2.50624	1.36588	3.6693	1.98287	1.48786	1.5914	3.24095	1.74742	1.1744	1.18433	2.21973	1.16305	1.32617	1.24532
HRR1235772	Train	Control	NA	0.579468	0.468951	0.344992	0.321097	0.452522	0.359927	0.346486	0.379342	0.442068	0.343499	0.331551	0.303175	0.398757	0.238956	0.198632	0.461483	0.736282	0.337525	0.389797	0.574987	0.452522	0.536157	0.407718	0.673557	0.400251	0.371875	0.39577	0.401744	0.549598	0.349473	0.319603	0.775113	2.61358	1.40536	3.54551	2.09236	1.53678	1.48003	3.07805	1.72646	1.14997	1.17984	2.22677	1.20523	1.37698	1.21569
HRR1235773	Train	Control	NA	0.549698	0.389733	0.302479	0.331564	0.418818	0.350469	0.324293	0.315568	0.447902	0.337381	0.391187	0.274849	0.378099	0.241402	0.161419	0.43336	0.72566	0.334472	0.43336	0.580237	0.492983	0.562786	0.401367	0.600596	0.372282	0.35774	0.381008	0.40573	0.484258	0.347561	0.347561	0.711118	2.45183	1.37279	3.68211	2.07082	1.54294	1.57202	3.06115	1.76107	1.24337	1.1852	2.2715	1.18083	1.28699	1.31462
HRR1235774	Train	Control	NA	0.566049	0.433035	0.323668	0.369484	0.489196	0.403476	0.339925	0.410866	0.446336	0.320712	0.369484	0.277852	0.325146	0.260116	0.189176	0.455204	0.743401	0.331057	0.4153	0.591174	0.446336	0.518755	0.378351	0.639946	0.393131	0.35027	0.372439	0.406432	0.539446	0.40791	0.311844	0.749313	2.41938	1.37005	3.47906	1.98191	1.60356	1.4735	3.11696	1.70849	1.12027	1.11288	2.21542	1.15427	1.30354	1.27989
HRR1235775	Train	Control	NA	0.591465	0.437631	0.328886	0.366019	0.533114	0.389889	0.305016	0.400499	0.485373	0.326234	0.373976	0.318277	0.342148	0.283797	0.159139	0.5172	0.678991	0.283797	0.392542	0.556985	0.442936	0.615336	0.360714	0.686948	0.368671	0.307668	0.355409	0.411108	0.493329	0.392542	0.27584	0.798345	2.47726	1.2678	3.33926	1.81683	1.46938	1.32615	3.06872	1.64708	1.06092	1.19354	2.01575	1.08479	1.31024	1.41899
HRR1235776	Train	Control	NA	0.577272	0.455651	0.344308	0.375141	0.46079	0.363151	0.356299	0.383706	0.438521	0.356299	0.417966	0.272363	0.361438	0.277502	0.227826	0.49505	0.772551	0.370002	0.405975	0.590976	0.438521	0.575559	0.392271	0.652643	0.370002	0.375141	0.33403	0.387132	0.543013	0.349447	0.35116	0.781116	2.62428	1.39436	3.67604	1.91682	1.61705	1.39779	3.04738	1.68899	1.17339	1.14084	2.25941	1.22135	1.30357	1.19223
HRR1235777	Train	Control	NA	0.577141	0.435103	0.298459	0.339812	0.451285	0.372175	0.311045	0.384761	0.498031	0.327226	0.386559	0.311045	0.364983	0.287671	0.185189	0.438699	0.821662	0.312843	0.413528	0.717381	0.426113	0.53399	0.424315	0.634675	0.415326	0.354196	0.381165	0.427911	0.489042	0.418922	0.34161	0.760531	2.56567	1.35206	3.47903	1.95976	1.52466	1.42577	2.96481	1.7512	1.10574	1.09855	2.06224	1.18125	1.38622	1.29452
HRR1235778	Test	Control	NA	0.55565	0.425242	0.274045	0.353424	0.478161	0.376103	0.336414	0.343974	0.463042	0.351534	0.362874	0.274045	0.368543	0.255145	0.185217	0.413903	0.761656	0.317514	0.389333	0.53486	0.410123	0.53297	0.432802	0.57644	0.417683	0.334524	0.393113	0.436582	0.53297	0.347754	0.292945	0.684168	2.19425	1.357	3.11655	1.77279	1.38346	1.53465	3.03907	1.62159	1.04893	1.07161	2.08085	1.11697	1.19824	1.23604
HRR1235779	Train	Control	NA	0.572527	0.414728	0.34999	0.325713	0.424843	0.362128	0.299413	0.384382	0.418774	0.358082	0.414728	0.337852	0.317621	0.260975	0.19826	0.430912	0.754602	0.341898	0.406636	0.62715	0.451143	0.570504	0.459235	0.659519	0.398543	0.39652	0.360105	0.388428	0.481489	0.40259	0.352013	0.752579	2.36901	1.34938	3.37042	2.00081	1.55169	1.55371	3.11349	1.67105	1.11471	1.16124	2.08982	1.18349	1.22598	1.24014
HRR1235780	Test	Control	NA	0.627451	0.45042	0.266667	0.347339	0.466106	0.32493	0.309244	0.454902	0.497479	0.342857	0.363025	0.345098	0.351821	0.309244	0.17479	0.557983	0.761905	0.307003	0.396639	0.596078	0.448179	0.510924	0.383193	0.670028	0.436975	0.378711	0.354062	0.407843	0.569188	0.358543	0.313725	0.806723	2.48291	1.37367	3.33445	1.98768	1.53725	1.39832	2.81681	1.6493	1.13165	1.12941	1.94958	1.14958	1.33333	1.16975
HRR1235781	Train	Control	NA	0.58063	0.488732	0.325821	0.375948	0.43234	0.369682	0.309113	0.409365	0.449049	0.378036	0.401011	0.304935	0.367593	0.275695	0.183797	0.423985	0.795756	0.369682	0.398922	0.574365	0.484555	0.559744	0.401011	0.597339	0.375948	0.350885	0.384302	0.392656	0.517972	0.31329	0.309113	0.747718	2.45828	1.27822	3.50885	1.94031	1.59151	1.36594	2.93448	1.58316	1.04639	1.10278	1.93404	1.13202	1.46202	1.27196
HRR1235782	Train	Control	NA	0.539788	0.447589	0.333596	0.303421	0.471058	0.38221	0.347007	0.365447	0.460999	0.34533	0.390592	0.301745	0.352036	0.222956	0.199487	0.45597	0.756039	0.291687	0.398974	0.591756	0.442559	0.512967	0.422443	0.633665	0.380534	0.380534	0.38221	0.409032	0.447589	0.398974	0.310127	0.801301	2.50113	1.37965	3.52706	1.91273	1.50873	1.4467	3.16832	1.7803	1.10808	1.15837	2.22118	1.21704	1.31091	1.30589
HRR1235783	Train	Control	NA	0.529322	0.483553	0.29451	0.384057	0.451714	0.401966	0.342268	0.390026	0.427835	0.370127	0.366147	0.312419	0.354208	0.28058	0.161184	0.457684	0.786023	0.350228	0.380077	0.600959	0.475593	0.591009	0.433805	0.698466	0.330329	0.390026	0.352218	0.390026	0.57708	0.342268	0.28456	0.744234	2.36404	1.35116	3.4585	1.89242	1.55812	1.44469	3.04061	1.70537	1.10839	1.19197	2.08943	1.15217	1.35514	1.25167
HRR1235784	Train	Control	NA	0.58191	0.507675	0.306521	0.385546	0.557964	0.378362	0.375967	0.335257	0.454992	0.340046	0.340046	0.306521	0.390335	0.304126	0.189181	0.46936	0.797433	0.373572	0.39273	0.58191	0.495702	0.625015	0.359204	0.636988	0.39273	0.35202	0.366388	0.383151	0.490912	0.419071	0.306521	0.807012	2.50964	1.34821	3.56091	2.10254	1.46316	1.31708	2.96463	1.71221	1.07761	1.12311	1.97562	1.23806	1.37216	1.22608
HRR1235785	Train	Control	NA	0.551912	0.388383	0.333873	0.338983	0.46674	0.354314	0.325356	0.405417	0.434375	0.379865	0.379865	0.262329	0.33728	0.262329	0.17886	0.470147	0.718848	0.345797	0.40201	0.524657	0.480368	0.577464	0.388383	0.606422	0.384976	0.419044	0.434375	0.439486	0.476961	0.379865	0.330466	0.769951	2.52108	1.33549	3.56017	2.09011	1.49561	1.5399	3.11728	1.60463	1.03058	1.12597	2.22809	1.19581	1.30483	1.35593
HRR1235786	Train	Control	NA	0.610172	0.447951	0.337346	0.363154	0.492193	0.372371	0.339189	0.381588	0.543809	0.36131	0.36131	0.320755	0.388962	0.282043	0.188029	0.492193	0.77608	0.329972	0.370527	0.623076	0.486663	0.586208	0.422143	0.628606	0.43136	0.401866	0.348406	0.407396	0.57146	0.339189	0.322598	0.772393	2.69139	1.40837	3.59467	2.17155	1.4987	1.47289	2.96975	1.65355	1.13555	1.08024	2.20473	1.14661	1.3033	1.33095
HRR1235787	Train	Control	NA	0.570192	0.48247	0.352302	0.339568	0.425875	0.394748	0.367866	0.349472	0.438609	0.304196	0.397578	0.281559	0.348057	0.292878	0.192422	0.513597	0.754124	0.379184	0.417386	0.568777	0.464077	0.577266	0.37494	0.646594	0.390503	0.37494	0.390503	0.384844	0.519256	0.366451	0.312686	0.722997	2.63448	1.48986	3.91211	2.08127	1.54645	1.48986	3.36031	1.8181	1.11492	1.24933	2.41093	1.20971	1.37101	1.24933
HRR1235788	Test	Control	NA	0.581771	0.434859	0.305577	0.34965	0.523006	0.376094	0.334959	0.428983	0.484809	0.285009	0.361403	0.332021	0.434859	0.323206	0.205677	0.549451	0.758065	0.358465	0.3996	0.564142	0.46718	0.540636	0.381971	0.614092	0.41723	0.390786	0.334959	0.428983	0.51713	0.411353	0.314391	0.787448	2.49163	1.3604	3.37016	2.16548	1.49263	1.35747	2.57096	1.56608	1.11653	1.0607	2.22718	1.15767	1.38685	1.11359
HRR1235789	Train	Control	NA	0.57762	0.439493	0.321099	0.344419	0.509454	0.403616	0.344419	0.326481	0.489721	0.303161	0.324687	0.287016	0.362358	0.299573	0.217056	0.450257	0.744448	0.356976	0.426936	0.545331	0.469989	0.604528	0.41438	0.685251	0.339038	0.356976	0.394647	0.423349	0.489721	0.378502	0.287016	0.74983	2.3912	1.30413	3.4119	1.8961	1.52119	1.51939	3.02623	1.67366	1.08169	1.17677	2.06831	1.12833	1.28619	1.25211
HRR1235790	Train	Control	NA	0.586383	0.507268	0.344384	0.367653	0.457627	0.375409	0.341281	0.373858	0.418845	0.331973	0.383166	0.330422	0.330422	0.271474	0.21873	0.482447	0.750818	0.331973	0.398678	0.566216	0.48555	0.560011	0.35214	0.687216	0.373858	0.373858	0.383166	0.409537	0.471588	0.41264	0.316461	0.758575	2.53013	1.44889	3.78201	2.07716	1.57144	1.50319	3.10255	1.7576	1.10606	1.10141	2.23074	1.28601	1.31703	1.29221
HRR1235791	Test	Control	NA	0.63848	0.475059	0.290736	0.351544	0.514964	0.431354	0.349644	0.376247	0.494062	0.334442	0.349644	0.254632	0.381948	0.258432	0.201425	0.516865	0.737292	0.279335	0.389549	0.587173	0.469359	0.64228	0.435154	0.666983	0.372447	0.368646	0.381948	0.47886	0.497862	0.412352	0.334442	0.792399	2.58622	1.42518	3.64086	2.09216	1.5962	1.40618	3.11069	1.68741	1.13634	1.10024	2.11686	1.20285	1.35107	1.33587
HRR1235792	Test	Control	NA	0.600266	0.477134	0.27897	0.319372	0.43096	0.380938	0.352079	0.396329	0.417492	0.325144	0.382862	0.26935	0.388633	0.296285	0.217404	0.463667	0.698386	0.365546	0.429036	0.602189	0.407873	0.594494	0.450199	0.640668	0.404025	0.348231	0.394405	0.392481	0.532928	0.404025	0.267426	0.777267	2.45878	1.27749	3.44191	1.92778	1.56608	1.54299	2.91283	1.70075	1.04277	1.13319	2.1548	1.20438	1.22362	1.2544
HRR1235793	Train	Control	NA	0.611409	0.465836	0.33118	0.32936	0.504049	0.358475	0.333	0.380311	0.454918	0.356655	0.365754	0.263852	0.374852	0.289328	0.201983	0.478573	0.744245	0.347557	0.414885	0.671458	0.449459	0.55318	0.362114	0.651442	0.405787	0.360295	0.33118	0.398508	0.558639	0.382131	0.298426	0.709672	2.63306	1.34474	3.51924	2.04167	1.46302	1.41206	2.98062	1.72141	1.20826	1.17915	2.14357	1.2301	1.38841	1.30288
HRR1235794	Test	Control	NA	0.642025	0.48424	0.302876	0.380863	0.545903	0.348217	0.340963	0.442526	0.46429	0.333708	0.330081	0.286554	0.408067	0.297436	0.188618	0.504189	0.80888	0.308317	0.413508	0.602126	0.435272	0.525953	0.382676	0.636585	0.386303	0.348217	0.348217	0.388117	0.574921	0.382676	0.333708	0.792557	2.67692	1.33483	3.62364	2.03489	1.52164	1.41826	2.99793	1.67761	1.08274	1.16616	2.14371	1.25685	1.38743	1.26047
HRR1235795	Test	Control	NA	0.584504	0.451662	0.303876	0.35037	0.54133	0.393544	0.370297	0.426754	0.433396	0.345389	0.401847	0.280628	0.376939	0.262363	0.205905	0.436717	0.712364	0.335426	0.393544	0.622696	0.428415	0.564578	0.388562	0.582843	0.391883	0.353691	0.383581	0.396865	0.542991	0.376939	0.303876	0.758859	2.58045	1.31846	3.55352	1.98266	1.48617	1.41975	2.92916	1.69373	1.14078	1.14244	2.08396	1.20886	1.3882	1.26864
HRR1235796	Test	Control	NA	0.623738	0.501654	0.319638	0.38179	0.503873	0.408426	0.308539	0.37513	0.497214	0.366252	0.399547	0.310759	0.38179	0.293001	0.182016	0.501654	0.734723	0.324077	0.359592	0.619298	0.432843	0.557146	0.332956	0.657033	0.403987	0.359592	0.386229	0.426184	0.483896	0.364032	0.266365	0.774678	2.52825	1.39176	3.47606	2.10428	1.40729	1.27855	2.81903	1.61151	1.15869	1.12095	2.13092	1.20086	1.33182	1.26079
HRR1235797	Train	Control	NA	0.480192	0.391014	0.315555	0.373864	0.459612	0.365289	0.31384	0.391014	0.464757	0.356714	0.389299	0.29326	0.32413	0.2864	0.181787	0.449323	0.735723	0.315555	0.428743	0.58309	0.440748	0.57966	0.397873	0.648259	0.384154	0.32413	0.367004	0.373864	0.529926	0.342994	0.33099	0.708283	2.46613	1.34625	3.61688	1.96879	1.4663	1.48002	3.08695	1.6721	1.23135	1.10616	2.154	1.13703	1.25536	1.2948
HRR1235798	Train	Control	NA	0.536506	0.435425	0.359226	0.339009	0.426094	0.365446	0.377887	0.346785	0.402768	0.340564	0.398103	0.301687	0.320348	0.278361	0.195941	0.446311	0.735557	0.353005	0.44009	0.572273	0.43698	0.576938	0.419874	0.642252	0.387217	0.393438	0.399658	0.408988	0.461861	0.368556	0.34212	0.712231	2.52857	1.41358	3.55649	1.9563	1.50222	1.53176	3.24703	1.73859	1.06057	1.25651	2.27821	1.13677	1.32805	1.26429
HRR1235799	Train	Control	NA	0.533369	0.442216	0.3215	0.326427	0.40403	0.380626	0.349831	0.357222	0.420044	0.348599	0.375699	0.272228	0.357222	0.251287	0.172452	0.438521	0.751398	0.315341	0.43113	0.558005	0.406494	0.513661	0.437289	0.636841	0.38309	0.368308	0.362149	0.363381	0.500111	0.372004	0.319036	0.687344	2.47469	1.35005	3.66091	1.90559	1.54098	1.48062	3.35173	1.71343	1.13202	1.15789	2.31086	1.2589	1.21579	1.31187
HRR1235800	Test	Control	NA	0.554206	0.423246	0.332144	0.385287	0.491573	0.375797	0.315062	0.383389	0.427042	0.33594	0.394777	0.280899	0.427042	0.244838	0.210674	0.474491	0.757288	0.337838	0.400471	0.561798	0.442226	0.529532	0.406165	0.683268	0.383389	0.394777	0.385287	0.421348	0.497267	0.366307	0.305572	0.740206	2.46735	1.36084	3.53781	1.93972	1.56772	1.41019	3.15632	1.70437	1.09323	1.12739	2.25858	1.20521	1.33617	1.2109
HRR1235801	Train	Control	NA	0.551801	0.439982	0.333025	0.34518	0.469153	0.427828	0.359765	0.381642	0.476445	0.386504	0.369488	0.354903	0.352472	0.298994	0.17259	0.517769	0.724391	0.386504	0.418105	0.571248	0.469153	0.610141	0.396227	0.670913	0.408382	0.384073	0.335456	0.435121	0.510477	0.359765	0.323302	0.828917	2.69824	1.36613	3.54417	2.02975	1.47795	1.43177	2.74928	1.56789	1.22271	1.18625	2.22908	1.14493	1.35641	1.25188
HRR1235802	Test	Control	NA	0.535118	0.498791	0.317159	0.394003	0.427536	0.44011	0.353485	0.396798	0.462465	0.32135	0.35628	0.251491	0.368854	0.254286	0.209576	0.463862	0.790801	0.345102	0.428933	0.628729	0.448493	0.547693	0.361868	0.616154	0.391209	0.363265	0.364663	0.387017	0.550487	0.368854	0.317159	0.729325	2.52889	1.35107	3.76818	2.09297	1.54248	1.37622	3.15203	1.71433	1.16664	1.12193	2.29696	1.28261	1.3329	1.24488
HRR1235803	Train	Control	NA	0.594436	0.48189	0.326544	0.347151	0.48823	0.366173	0.328129	0.345566	0.427994	0.350321	0.345566	0.296425	0.370928	0.272648	0.194975	0.44226	0.790996	0.328129	0.421653	0.591266	0.440675	0.576999	0.408972	0.610288	0.434335	0.38678	0.370928	0.424824	0.524689	0.375684	0.33764	0.741856	2.64564	1.34422	3.74098	2.10985	1.54395	1.46311	3.13862	1.64857	1.15875	1.15241	2.22557	1.23326	1.29825	1.303
HRR1235804	Test	Control	NA	0.591947	0.448223	0.263087	0.348347	0.528611	0.380015	0.311807	0.384887	0.470147	0.375143	0.367835	0.309371	0.382451	0.321551	0.192444	0.506687	0.789262	0.280139	0.355655	0.601691	0.443351	0.492071	0.345911	0.621179	0.365399	0.362963	0.316679	0.382451	0.535919	0.367835	0.302063	0.67477	2.54805	1.20582	3.07422	2.09739	1.66378	1.37146	2.64793	1.61994	1.07915	1.07427	1.89033	1.12056	1.30082	1.22531
HRR1235805	Train	Control	NA	0.622388	0.484284	0.311194	0.300145	0.430884	0.364594	0.325925	0.360911	0.537684	0.338815	0.353546	0.272525	0.344339	0.307511	0.208076	0.475077	0.786271	0.331449	0.423518	0.673946	0.436408	0.589243	0.379325	0.681312	0.430884	0.368277	0.344339	0.388532	0.563463	0.39958	0.311194	0.753126	2.43799	1.39393	3.54835	2.11207	1.47495	1.40682	2.9591	1.60937	1.23373	1.20611	2.08445	1.21715	1.38288	1.20242
HRR1235806	Test	Control	NA	0.63466	0.480739	0.295191	0.364771	0.487064	0.419592	0.280431	0.421701	0.432243	0.360554	0.36688	0.293082	0.328927	0.257237	0.166572	0.506041	0.78858	0.30995	0.421701	0.571404	0.455437	0.531343	0.396399	0.640985	0.385856	0.40905	0.333144	0.36688	0.508149	0.406941	0.293082	0.689481	2.49436	1.35155	3.31668	1.88289	1.49493	1.38318	2.91817	1.60035	1.13437	1.07323	2.05368	1.11329	1.1913	1.27775
HRR1235807	Test	Control	NA	0.546459	0.432934	0.28285	0.330954	0.448327	0.346347	0.327106	0.390602	0.423313	0.332878	0.344423	0.277078	0.359816	0.257836	0.169325	0.481038	0.81584	0.363664	0.392527	0.61188	0.442555	0.575321	0.405996	0.631121	0.425237	0.359816	0.382906	0.413692	0.527217	0.354044	0.28285	0.798522	2.50524	1.30265	3.47117	1.95878	1.48544	1.49891	3.07864	1.69902	1.1391	1.15641	2.11849	1.09677	1.2353	1.24685
HRR1235808	Train	Control	NA	0.648313	0.454719	0.299394	0.355672	0.506494	0.337663	0.346667	0.37368	0.468226	0.378182	0.335412	0.265628	0.447966	0.27013	0.180087	0.504243	0.760867	0.357923	0.463724	0.625802	0.418702	0.551516	0.371429	0.648313	0.31065	0.387187	0.375931	0.420953	0.520001	0.339914	0.346667	0.774374	2.42892	1.31013	3.39464	2.03948	1.61178	1.4497	2.95568	1.70407	1.09403	1.10979	2.12503	1.19758	1.31463	1.22459
HRR1235809	Train	Control	NA	0.613508	0.477793	0.334641	0.388555	0.470356	0.353232	0.330923	0.360669	0.459202	0.358809	0.330923	0.267713	0.345796	0.301177	0.163602	0.501961	0.827307	0.310472	0.403428	0.606072	0.407146	0.488948	0.39971	0.628381	0.403428	0.397851	0.358809	0.394133	0.539144	0.401569	0.319768	0.769674	2.5693	1.41293	3.63829	2.11196	1.53377	1.39248	2.98202	1.77732	1.1824	1.16009	2.22164	1.22888	1.37761	1.29209
HRR1235810	Test	Control	NA	0.58809	0.506031	0.284472	0.317295	0.49509	0.459531	0.317295	0.36106	0.486884	0.40209	0.393884	0.292678	0.352854	0.303619	0.213354	0.500561	0.771356	0.289942	0.391149	0.604502	0.462266	0.568943	0.391149	0.681091	0.475943	0.40209	0.325501	0.399354	0.549796	0.339178	0.306354	0.785032	2.52469	1.35945	3.50119	1.95027	1.54818	1.27192	2.73804	1.58648	1.12421	1.09139	2.1308	1.20353	1.26371	1.15703
HRR1235811	Test	Control	NA	0.532797	0.489336	0.336419	0.310664	0.447485	0.325151	0.336419	0.350905	0.445875	0.357344	0.367002	0.297787	0.339638	0.268813	0.177062	0.437827	0.703421	0.296177	0.399195	0.590744	0.487726	0.598793	0.441046	0.587525	0.400805	0.368612	0.367002	0.428169	0.482897	0.384708	0.297787	0.722736	2.39678	1.38431	3.32072	1.90423	1.44547	1.50825	3.0326	1.63219	1.0994	1.20885	2.12797	1.233	1.34085	1.2668
HRR1235812	Train	Control	NA	0.586648	0.467642	0.286619	0.333551	0.455909	0.382159	0.350313	0.355341	0.437472	0.340256	0.387188	0.306733	0.36875	0.269858	0.206165	0.439148	0.710682	0.306733	0.437472	0.551449	0.449205	0.571563	0.445852	0.615142	0.403949	0.395568	0.387188	0.429091	0.524631	0.393892	0.330199	0.78946	2.5008	1.37443	3.52324	1.99125	1.54205	1.5102	3.0556	1.77838	1.11798	1.19676	2.16222	1.25878	1.37108	1.25543
HRR1235813	Test	Control	NA	0.576275	0.453174	0.324662	0.331426	0.435588	0.359834	0.332779	0.346306	0.445058	0.335484	0.380125	0.257024	0.374714	0.255671	0.197503	0.449116	0.734548	0.321957	0.413944	0.604683	0.435588	0.555984	0.340895	0.650677	0.393653	0.36795	0.365245	0.413944	0.514048	0.37742	0.301665	0.792717	2.56754	1.40146	3.54152	2.05484	1.56244	1.42987	3.07076	1.70989	1.13632	1.1512	2.21717	1.17419	1.25401	1.20666
HRR1235814	Train	Control	NA	0.625312	0.458764	0.328554	0.363378	0.433025	0.354293	0.358835	0.366406	0.433025	0.331582	0.389117	0.317955	0.396687	0.254364	0.201372	0.487532	0.802459	0.358835	0.41637	0.584432	0.437567	0.551123	0.410314	0.666192	0.383061	0.386089	0.378518	0.422426	0.504186	0.380032	0.325526	0.781262	2.62995	1.4096	3.80789	2.08488	1.50802	1.45957	3.03269	1.78812	1.17038	1.15221	2.27111	1.19612	1.31422	1.22186
HRR1235815	Train	Control	NA	0.641802	0.487839	0.345985	0.389233	0.44805	0.378853	0.361554	0.435941	0.423831	0.330416	0.375394	0.285437	0.394423	0.242189	0.200671	0.494758	0.778466	0.335605	0.377123	0.589904	0.44805	0.520707	0.366744	0.640072	0.352905	0.321766	0.368474	0.375394	0.531087	0.352905	0.316576	0.797495	2.55337	1.4393	3.66917	2.07591	1.54309	1.51541	3.18306	1.70052	1.14002	1.11753	2.21776	1.28014	1.40989	1.26284
HRR1235816	Test	BRCA	NA	0.524112	0.438516	0.297611	0.321315	0.454318	0.359504	0.345018	0.363454	0.48724	0.333167	0.393742	0.28971	0.368722	0.259422	0.225184	0.449051	0.720324	0.323948	0.379257	0.530696	0.373989	0.560984	0.37794	0.601807	0.373989	0.346335	0.362138	0.396376	0.509626	0.391109	0.329216	0.745345	2.46254	1.39456	3.64376	2.0306	1.63423	1.49859	3.16311	1.73958	1.14435	1.23258	2.319	1.19308	1.34583	1.35242
HRR1235817	Train	BRCA	IV	0.53275	0.397855	0.317601	0.341507	0.520798	0.39444	0.317601	0.348337	0.423468	0.368827	0.39444	0.266375	0.334677	0.26296	0.155386	0.478109	0.672768	0.321016	0.399563	0.568609	0.420053	0.531043	0.365412	0.594222	0.389318	0.338092	0.348337	0.356875	0.464449	0.372242	0.305649	0.638618	2.41275	1.31822	3.25627	1.80828	1.41896	1.52483	2.95233	1.62899	1.11331	1.13551	2.06441	1.18503	1.2926	1.31651
HRR1235818	Train	BRCA	III	0.583146	0.426608	0.306194	0.364681	0.522939	0.35264	0.295873	0.35436	0.479934	0.349199	0.349199	0.304474	0.411126	0.299314	0.170299	0.464452	0.767206	0.273511	0.400805	0.5367	0.399085	0.491975	0.344039	0.571104	0.397365	0.328557	0.330277	0.383603	0.474773	0.328557	0.26663	0.684637	2.48052	1.37099	3.2374	1.8148	1.48453	1.2695	2.6835	1.54989	1.15081	1.05792	1.92834	1.08544	1.3968	1.14221
HRR1235820	Train	BRCA	IV	0.614987	0.487573	0.315988	0.382244	0.472283	0.338073	0.334675	0.389039	0.482476	0.314289	0.390738	0.271818	0.406028	0.326181	0.183477	0.516453	0.735606	0.310891	0.375448	0.667652	0.423016	0.553828	0.285408	0.606493	0.392437	0.365255	0.326181	0.404329	0.499465	0.373749	0.288806	0.803561	2.75725	1.38117	3.60158	2.24929	1.51878	1.30303	2.78273	1.6462	1.17051	1.09067	2.01145	1.23847	1.42874	1.20279
HRR1235821	Test	BRCA	IV	0.56899	0.445151	0.324659	0.312945	0.510418	0.394946	0.292863	0.403314	0.480295	0.348088	0.328006	0.319639	0.415028	0.297883	0.224249	0.510418	0.771484	0.307924	0.336374	0.615848	0.425069	0.538867	0.341394	0.589072	0.408334	0.364823	0.356456	0.388252	0.53552	0.384905	0.289516	0.73132	2.61066	1.37227	3.49427	2.01991	1.57644	1.43419	2.90018	1.65342	1.20492	1.09614	2.09522	1.20827	1.46431	1.2886
HRR1235822	Test	BRCA	III	0.655599	0.516032	0.328718	0.370955	0.53256	0.413193	0.378301	0.36361	0.514195	0.405847	0.424211	0.260771	0.437066	0.306681	0.181805	0.543578	0.789657	0.369119	0.385647	0.60418	0.505013	0.549087	0.317699	0.631726	0.385647	0.394829	0.385647	0.438903	0.521541	0.367282	0.290153	0.824549	2.71605	1.41955	3.69853	2.13024	1.48198	1.45628	2.89051	1.67114	1.1955	1.12756	2.15962	1.20836	1.41587	1.31487
HRR1235823	Test	BRCA	IV	0.527996	0.426633	0.329808	0.328295	0.452352	0.338886	0.352502	0.314679	0.41453	0.332834	0.419068	0.275345	0.322244	0.222394	0.225419	0.4463	0.756441	0.322244	0.366117	0.579434	0.432684	0.553715	0.391836	0.586998	0.390324	0.375195	0.385785	0.400914	0.512867	0.42512	0.296525	0.720132	2.34799	1.36159	3.2769	1.82302	1.5734	1.5038	3.02274	1.70502	1.14979	1.20425	2.06357	1.10743	1.29957	1.31318
HRR1235824	Train	BRCA	IV	0.520293	0.461241	0.272914	0.357502	0.496353	0.365482	0.319198	0.379846	0.478797	0.381442	0.347926	0.312814	0.398998	0.253763	0.151619	0.507525	0.665528	0.336754	0.395806	0.595305	0.360694	0.464433	0.308026	0.534657	0.327178	0.383038	0.37027	0.384634	0.483585	0.323986	0.339946	0.7565	2.51528	1.40766	3.53193	1.94551	1.76038	1.5912	3.01323	1.74123	1.16986	1.17146	2.08277	1.16029	1.45714	1.3135
HRR1235825	Train	BRCA	IV	0.53497	0.434115	0.295257	0.346415	0.57005	0.390265	0.282102	0.375649	0.504275	0.381495	0.34203	0.273332	0.418037	0.267485	0.1754	0.498429	0.685522	0.331799	0.363955	0.532047	0.36834	0.477965	0.293795	0.523277	0.384419	0.346415	0.309874	0.339107	0.51743	0.343492	0.308412	0.805379	2.36206	1.30673	3.2069	1.80662	1.53914	1.39005	2.70409	1.62391	1.18541	1.15618	1.91186	1.13425	1.47482	1.30965
HRR1235826	Test	BRCA	NA	0.466286	0.380391	0.231609	0.302166	0.650347	0.39573	0.280692	0.391128	0.437143	0.374256	0.328241	0.297564	0.360452	0.280692	0.15185	0.411068	0.549113	0.280692	0.346647	0.477023	0.386527	0.46782	0.3037	0.515369	0.346647	0.345113	0.276091	0.343579	0.441745	0.361985	0.248482	0.602798	2.09982	1.19179	2.77624	1.61666	1.65348	1.43107	2.60445	1.52617	1.03994	1.13351	1.86208	1.06908	1.36051	1.21173
HRR1235827	Test	BRCA	IV	0.467691	0.383988	0.300285	0.307609	0.425839	0.34109	0.286683	0.355738	0.413284	0.306562	0.367247	0.249016	0.343182	0.256341	0.186239	0.427932	0.63405	0.306562	0.354692	0.469783	0.348414	0.45932	0.328534	0.54407	0.318071	0.345275	0.325395	0.325395	0.484431	0.335858	0.28459	0.720892	2.24847	1.32565	3.32092	1.78497	1.50352	1.58408	2.98506	1.67092	1.14673	1.11848	2.06119	1.14569	1.41144	1.26392
HRR1235828	Test	BRCA	IV	0.563296	0.454414	0.342199	0.333311	0.446637	0.372197	0.335533	0.352199	0.44997	0.28887	0.382197	0.296647	0.328867	0.275537	0.19332	0.451081	0.719952	0.306646	0.356643	0.528854	0.369975	0.486634	0.363309	0.529965	0.368864	0.327756	0.338866	0.339977	0.446637	0.349977	0.276648	0.675511	2.48872	1.38546	3.62087	1.97542	1.59656	1.49768	3.07313	1.68544	1.16548	1.16992	2.20763	1.19103	1.40991	1.30547
HRR1235829	Test	BRCA	III	0.543451	0.394193	0.266622	0.331683	0.568965	0.381436	0.306169	0.366127	0.475838	0.354646	0.298515	0.265347	0.350819	0.255141	0.17222	0.394193	0.679951	0.293412	0.330408	0.510282	0.391642	0.463081	0.316375	0.540899	0.316375	0.308721	0.324029	0.37123	0.445221	0.330408	0.271725	0.672297	2.28096	1.29229	2.99025	1.7643	1.41731	1.25785	2.59096	1.49258	1.07159	1.05884	1.82553	0.997602	1.36118	1.15706
HRR1235830	Train	BRCA	IV	0.533053	0.412257	0.244916	0.319167	0.622818	0.375686	0.29811	0.364604	0.472101	0.350197	0.362387	0.287028	0.425555	0.261539	0.168449	0.474317	0.64055	0.315842	0.343547	0.517538	0.370145	0.475425	0.320275	0.502022	0.363495	0.333573	0.33579	0.342439	0.45991	0.322491	0.247132	0.646091	2.24857	1.21461	3.09636	1.78866	1.48612	1.34205	2.67302	1.49499	1.1326	1.04394	1.79642	1.10933	1.33097	1.18912
HRR1235831	Train	BRCA	NA	0.506734	0.472444	0.321948	0.401958	0.434344	0.354333	0.386718	0.314328	0.472444	0.409578	0.419103	0.329568	0.356238	0.257177	0.201932	0.440059	0.762006	0.373383	0.409578	0.575315	0.394338	0.451489	0.417198	0.62294	0.388623	0.369573	0.430534	0.459109	0.529594	0.398148	0.342903	0.826777	2.32983	1.43448	3.70907	1.94121	1.65165	1.76595	3.47284	1.77738	1.17539	1.31827	2.34698	1.2516	1.28398	1.37352
HRR1235832	Test	BRCA	NA	0.550934	0.451766	0.284649	0.356271	0.519714	0.44442	0.275467	0.396672	0.52706	0.352598	0.337906	0.350761	0.405855	0.308523	0.170789	0.451766	0.633574	0.343415	0.374635	0.556443	0.325051	0.499513	0.303014	0.55277	0.405855	0.394836	0.343415	0.416873	0.492168	0.376471	0.260775	0.747434	2.358	1.30939	3.23031	1.95031	1.62709	1.45447	2.80793	1.572	1.11105	1.13309	2.05866	1.1386	1.41223	1.29286
HRR1235833	Train	BRCA	IV	0.597499	0.432089	0.280183	0.268368	0.529985	0.40002	0.369639	0.357824	0.50973	0.3612	0.415211	0.297061	0.369639	0.236299	0.195791	0.465846	0.729151	0.317316	0.40002	0.540112	0.44728	0.553615	0.364575	0.644758	0.383142	0.35276	0.393269	0.425338	0.467534	0.354448	0.310564	0.764596	2.45751	1.38572	3.42971	2.00685	1.514	1.47687	3.16303	1.63721	1.12411	1.1393	2.17226	1.16293	1.20344	1.28783
HRR1235834	Train	BRCA	NA	0.506277	0.438046	0.271561	0.316594	0.387555	0.320688	0.3125	0.346616	0.454421	0.327511	0.369814	0.266103	0.360262	0.259279	0.171943	0.435317	0.702784	0.316594	0.379367	0.566321	0.418941	0.51583	0.328876	0.564956	0.367085	0.345251	0.35071	0.402566	0.457151	0.367085	0.290666	0.73417	2.42495	1.41376	3.43477	1.8982	1.64165	1.57751	3.1018	1.74672	1.13128	1.13537	2.09471	1.18996	1.32369	1.32233
HRR1235835	Test	BRCA	IV	0.540689	0.416106	0.28654	0.303982	0.512035	0.378731	0.332636	0.305227	0.498331	0.325161	0.318932	0.308965	0.431056	0.279065	0.181891	0.469677	0.672746	0.315194	0.321423	0.524493	0.394927	0.500822	0.307719	0.513281	0.337619	0.320177	0.336373	0.367519	0.453481	0.328898	0.277819	0.707629	2.55394	1.39782	3.16066	1.87123	1.61708	1.40529	2.75452	1.62456	1.11128	1.07639	1.90985	1.12124	1.39034	1.19475
HRR1235836	Train	BRCA	NA	0.493939	0.384072	0.278822	0.303749	0.709056	0.48286	0.304673	0.547487	0.460702	0.331447	0.336986	0.319445	0.409	0.278822	0.173571	0.425618	0.621347	0.307442	0.319445	0.496709	0.313905	0.387765	0.268666	0.409923	0.324984	0.346219	0.282515	0.317598	0.405307	0.330524	0.240045	0.632426	2.42722	1.35348	3.14182	1.87881	1.64985	1.52798	2.80114	1.69324	1.34979	1.35441	2.06716	1.251	1.48736	1.30271
HRR1235837	Train	BRCA	IV	0.615845	0.464022	0.307923	0.35069	0.461884	0.325029	0.305784	0.459746	0.502513	0.361381	0.344275	0.295092	0.40201	0.271571	0.201005	0.590185	0.769806	0.329306	0.384903	0.641505	0.410563	0.481129	0.35069	0.585908	0.399872	0.325029	0.38918	0.434085	0.536726	0.431947	0.290816	0.855341	2.60237	1.33005	3.54966	1.97156	1.68074	1.39207	2.97659	1.71068	1.1205	1.09484	2.10841	1.14188	1.45194	1.30012
HRR1235838	Train	BRCA	IV	0.524056	0.404043	0.322701	0.308033	0.489386	0.353371	0.349371	0.366706	0.429379	0.346704	0.369373	0.262695	0.358705	0.272029	0.204022	0.438713	0.742746	0.332035	0.41071	0.522722	0.449381	0.548058	0.393375	0.59073	0.434713	0.393375	0.364039	0.389375	0.465383	0.400043	0.301365	0.729411	2.58828	1.46682	3.67906	1.98955	1.56283	1.61617	3.34569	1.78819	1.12679	1.2068	2.23624	1.19746	1.30547	1.34414
HRR1235840	Train	BRCA	NA	0.579833	0.456136	0.359497	0.384623	0.481262	0.45227	0.369161	0.386556	0.461934	0.318908	0.429077	0.345967	0.463867	0.282186	0.189412	0.52185	0.746052	0.320841	0.398152	0.60496	0.434875	0.566304	0.444539	0.632018	0.405883	0.411682	0.338236	0.400085	0.527648	0.427144	0.342102	0.877481	2.63438	1.32009	3.70514	2.11446	1.54816	1.34715	2.91463	1.60034	1.16353	1.19832	2.07774	1.19059	1.46891	1.34715
HRR1235841	Train	BRCA	II	0.564642	0.441619	0.293362	0.369068	0.498399	0.39588	0.301248	0.389571	0.449506	0.353296	0.313865	0.266549	0.364336	0.296516	0.190843	0.436888	0.757062	0.362759	0.387994	0.578837	0.457392	0.465278	0.339101	0.55991	0.394303	0.343832	0.392726	0.410075	0.487359	0.370645	0.321751	0.725518	2.60555	1.36429	3.51245	2.00148	1.57564	1.38164	2.97778	1.72074	1.07566	1.15767	1.99044	1.20499	1.39426	1.25546
HRR1235842	Train	BRCA	III	0.624327	0.419915	0.308994	0.358116	0.540344	0.38347	0.310579	0.364455	0.461114	0.340686	0.353362	0.278887	0.381885	0.289979	0.202827	0.511821	0.716232	0.323255	0.405654	0.575204	0.38347	0.499144	0.301071	0.564112	0.419915	0.318502	0.334347	0.429423	0.475376	0.356532	0.275718	0.689295	2.51315	1.34848	3.29752	2.02668	1.55131	1.35799	2.84116	1.64005	1.13456	1.15992	2.00767	1.17418	1.39127	1.31204
HRR1235843	Train	BRCA	NA	0.565101	0.427787	0.258785	0.339765	0.556299	0.341525	0.278149	0.367932	0.512288	0.397859	0.369692	0.325681	0.470037	0.274629	0.167242	0.551018	0.665446	0.297514	0.339765	0.522851	0.410182	0.470037	0.325681	0.56158	0.327442	0.369692	0.31864	0.406662	0.649602	0.329202	0.255264	0.867897	2.38363	1.3573	3.24449	1.89423	1.52102	1.39955	2.73396	1.56151	1.14957	1.04218	1.89599	1.14605	1.53686	1.24463
HRR1235844	Train	BRCA	II	0.504838	0.468378	0.333754	0.353387	0.516057	0.398261	0.36741	0.412284	0.476791	0.364605	0.378629	0.316926	0.401066	0.300098	0.185107	0.454354	0.793718	0.328145	0.353387	0.586173	0.437526	0.532885	0.36741	0.61422	0.420698	0.336559	0.328145	0.387042	0.516057	0.417894	0.350582	0.804936	2.50456	1.37428	3.4357	1.99972	1.60707	1.39672	2.90843	1.7445	1.13028	1.12747	2.14837	1.17515	1.37709	1.28734
HRR1235845	Train	BRCA	II	0.642601	0.441305	0.338721	0.298074	0.452918	0.348398	0.361947	0.394851	0.489693	0.336785	0.379367	0.30001	0.363883	0.236137	0.199361	0.499371	0.700668	0.307752	0.379367	0.580664	0.437433	0.541953	0.410336	0.698732	0.381303	0.321301	0.365818	0.452918	0.572922	0.427756	0.28259	0.712281	2.36911	1.42069	3.63302	1.98974	1.60844	1.4265	3.09881	1.71102	1.1381	1.18843	2.20265	1.17875	1.43811	1.28714
HRR1235846	Train	BRCA	IV	0.53063	0.435236	0.275749	0.281711	0.462066	0.371143	0.323446	0.315993	0.384558	0.338351	0.384558	0.275749	0.332389	0.2519	0.178864	0.426293	0.734834	0.330899	0.353257	0.518706	0.386049	0.552989	0.39052	0.596214	0.310031	0.351766	0.392011	0.356238	0.438217	0.318975	0.310031	0.624534	2.15382	1.30422	3.36265	1.79609	1.51438	1.44284	2.99449	1.65897	1.04934	1.1179	2.1106	1.10598	1.26248	1.20584
HRR1235847	Train	BRCA	NA	0.639131	0.486264	0.329029	0.347955	0.553234	0.445499	0.323205	0.423661	0.486264	0.343588	0.407646	0.329029	0.502278	0.329029	0.209647	0.543043	0.765793	0.330485	0.385808	0.564881	0.416382	0.567793	0.329029	0.583808	0.35669	0.333396	0.359602	0.375617	0.468793	0.38144	0.295544	0.742499	2.60748	1.33067	3.48246	1.9931	1.59128	1.42967	2.68755	1.66553	1.26516	1.12394	1.9931	1.17198	1.4486	1.30738
HRR1235848	Train	BRCA	IV	0.445152	0.362664	0.29582	0.297242	0.361242	0.32142	0.30862	0.325687	0.388264	0.312887	0.375464	0.271643	0.273065	0.261687	0.170665	0.378308	0.64284	0.294398	0.364086	0.50773	0.420975	0.580263	0.366931	0.625773	0.35982	0.349864	0.381153	0.355553	0.399642	0.369775	0.310042	0.69404	2.07927	1.32408	3.12602	1.67679	1.58292	1.49474	3.02647	1.57154	1.03253	1.1079	2.02096	1.01119	1.13635	1.24586
HRR1235849	Train	BRCA	IV	0.581155	0.478418	0.314345	0.340412	0.489151	0.36648	0.323545	0.389481	0.458483	0.305145	0.360347	0.274477	0.355746	0.269877	0.19014	0.458483	0.702292	0.309745	0.380281	0.532086	0.444683	0.515219	0.37108	0.614889	0.401748	0.368013	0.368013	0.423216	0.492218	0.372614	0.279077	0.780495	2.34302	1.38465	3.47006	1.80787	1.48279	1.43219	2.96404	1.62693	1.12397	1.11937	2.09768	1.10864	1.29418	1.26351
HRR1235850	Test	BRCA	IV	0.571178	0.444859	0.315795	0.332272	0.480558	0.370716	0.313049	0.428383	0.516257	0.376208	0.35424	0.285589	0.403669	0.34051	0.208699	0.505272	0.829306	0.387192	0.362478	0.538225	0.453098	0.554701	0.466828	0.645321	0.425637	0.359732	0.365224	0.356986	0.562939	0.422891	0.280097	0.719464	2.33688	1.42245	3.41883	1.88104	1.64214	1.36204	3.06733	1.62841	1.20277	1.0792	1.95244	1.10666	1.41147	1.18904
HRR1235851	Train	BRCA	IV	0.63646	0.431784	0.328044	0.381316	0.499075	0.395334	0.328044	0.389727	0.53272	0.361689	0.353278	0.361689	0.378512	0.283183	0.190658	0.499075	0.79908	0.319632	0.423372	0.56917	0.378512	0.513094	0.356081	0.630853	0.361689	0.378512	0.3701	0.356081	0.529916	0.350474	0.274771	0.810296	2.57949	1.39348	3.28044	1.91219	1.58414	1.50003	2.74771	1.60938	1.12712	1.21124	1.95985	1.12432	1.42433	1.23928
HRR1235852	Train	BRCA	II	0.577409	0.429919	0.323223	0.340483	0.458161	0.412659	0.370295	0.398538	0.455023	0.376571	0.381278	0.302826	0.36245	0.294981	0.156905	0.467576	0.710778	0.3295	0.375002	0.564857	0.412659	0.520923	0.376571	0.663706	0.334207	0.370295	0.431488	0.375002	0.567995	0.387554	0.359312	0.732744	2.60619	1.36978	3.69196	1.98641	1.59572	1.52982	3.04709	1.7134	1.08892	1.18777	2.22334	1.13756	1.36821	1.26308
HRR1235853	Train	BRCA	NA	0.560238	0.38825	0.292891	0.345679	0.458067	0.38825	0.335462	0.378033	0.464879	0.335462	0.410387	0.277565	0.384845	0.279268	0.209451	0.49553	0.757769	0.342273	0.366113	0.589187	0.497233	0.548318	0.355896	0.643678	0.378033	0.362708	0.342273	0.391656	0.493827	0.374628	0.292891	0.815666	2.6871	1.34185	3.56066	2.02639	1.5547	1.48148	2.98169	1.64836	1.192	1.14432	2.2069	1.255	1.37761	1.23287
HRR1235854	Train	BRCA	IV	0.550113	0.426168	0.358253	0.339576	0.395606	0.332784	0.324295	0.351461	0.443147	0.351461	0.385419	0.271661	0.373533	0.259776	0.183371	0.436355	0.740275	0.334482	0.446542	0.636705	0.421074	0.548415	0.399002	0.629913	0.385419	0.393908	0.402397	0.373533	0.539926	0.382023	0.334482	0.731786	2.47721	1.38887	3.38897	1.89483	1.52979	1.55016	3.06297	1.759	1.25473	1.17154	2.07481	1.17154	1.23096	1.35491
HRR1235855	Train	BRCA	IV	0.636456	0.396017	0.313985	0.345101	0.475221	0.449762	0.36773	0.362073	0.514822	0.322471	0.393189	0.263069	0.347929	0.328129	0.198009	0.49785	0.792034	0.299842	0.387531	0.577054	0.452591	0.509165	0.421475	0.633628	0.412989	0.359244	0.370559	0.472392	0.486535	0.404503	0.319642	0.718488	2.55148	1.39172	3.2332	1.97443	1.56427	1.42566	2.77495	1.60953	1.13148	1.11733	1.96311	1.14562	1.3408	1.23331
HRR1235856	Test	BRCA	II	0.548013	0.441866	0.276475	0.365342	0.478894	0.424587	0.296223	0.422118	0.491237	0.348062	0.377685	0.288818	0.382622	0.244384	0.185139	0.53567	0.725747	0.365342	0.343125	0.55295	0.483831	0.513453	0.397433	0.631943	0.407307	0.444335	0.404838	0.417181	0.478894	0.357936	0.264132	0.826956	2.51543	1.2861	3.40163	1.87608	1.54777	1.41693	2.94248	1.6317	1.14786	1.09109	1.92792	1.08368	1.28363	1.34041
HRR1235857	Test	BRCA	II	0.596316	0.493288	0.33094	0.351233	0.507337	0.36216	0.312207	0.387137	0.444895	0.338745	0.379332	0.320012	0.398064	0.309085	0.184202	0.479238	0.766469	0.365283	0.408992	0.625976	0.433968	0.49641	0.360599	0.579145	0.390259	0.39182	0.385576	0.424602	0.508898	0.365283	0.313768	0.774274	2.55854	1.43147	3.68092	2.08398	1.48298	1.45176	3.04714	1.67499	1.1099	1.16922	2.17608	1.18483	1.34093	1.2941
HRR1235858	Train	BRCA	NA	0.594798	0.468096	0.297399	0.327315	0.429381	0.383627	0.346672	0.406504	0.439939	0.336114	0.455777	0.323795	0.341393	0.263964	0.205892	0.466336	0.769014	0.355471	0.399465	0.608876	0.468096	0.587759	0.404744	0.682786	0.401225	0.36603	0.425861	0.448738	0.51033	0.378348	0.341393	0.740858	2.53053	1.38845	3.67965	2.01844	1.69641	1.55563	3.20628	1.77208	1.11569	1.11393	2.19794	1.24415	1.32158	1.37261
HRR1235859	Train	BRCA	NA	0.554144	0.425892	0.333938	0.280702	0.510587	0.321839	0.329099	0.406534	0.416213	0.343618	0.355717	0.333938	0.370236	0.3049	0.166969	0.46219	0.709014	0.292801	0.45493	0.61222	0.428312	0.568663	0.295221	0.672716	0.416213	0.331518	0.360557	0.428312	0.522686	0.382335	0.254083	0.791289	2.55051	1.34543	3.52813	1.89474	1.5366	1.38415	3.0006	1.66969	1.11797	1.16636	2.1222	1.19056	1.37205	1.20024
HRR1235860	Test	BRCA	NA	0.586718	0.456161	0.322459	0.303583	0.454588	0.39167	0.34448	0.382232	0.421556	0.358637	0.410545	0.284708	0.328751	0.292572	0.193475	0.481329	0.761318	0.289426	0.396388	0.553685	0.465599	0.630761	0.40268	0.687388	0.394815	0.353918	0.368075	0.413691	0.512788	0.413691	0.290999	0.77862	2.62057	1.42826	3.74052	2.09048	1.59027	1.3968	3.12706	1.67521	1.07277	1.15141	2.26193	1.21905	1.36691	1.2977
HRR1235861	Train	BRCA	II	0.539244	0.482905	0.329985	0.341253	0.503831	0.349301	0.342863	0.371837	0.455541	0.338034	0.376666	0.288133	0.35413	0.275256	0.207649	0.482905	0.743674	0.317108	0.392763	0.597193	0.471637	0.585925	0.40886	0.637435	0.367008	0.333205	0.387934	0.410469	0.478076	0.394373	0.328376	0.745284	2.41614	1.40686	3.60891	1.96059	1.52437	1.56461	3.16786	1.75938	1.15414	1.21853	2.20366	1.20565	1.31672	1.2459
HRR1235862	Train	BRCA	II	0.550241	0.425805	0.316923	0.379141	0.575517	0.316923	0.301369	0.348032	0.464691	0.332478	0.36942	0.258594	0.408306	0.268315	0.186654	0.521076	0.682455	0.377197	0.400529	0.629958	0.456914	0.511355	0.377197	0.670789	0.416083	0.35581	0.381086	0.392752	0.519132	0.381086	0.318868	0.803002	2.6151	1.25992	3.60282	1.99681	1.60212	1.31436	2.75315	1.60406	1.22881	1.04021	2.0357	1.09076	1.38241	1.18214
HRR1235863	Train	BRCA	II	0.562393	0.515527	0.309724	0.350477	0.446247	0.389192	0.29546	0.370853	0.484962	0.370853	0.354552	0.344364	0.383079	0.277121	0.220067	0.476811	0.741707	0.336213	0.421795	0.605184	0.482924	0.560355	0.346401	0.588883	0.401418	0.387155	0.352514	0.454397	0.52164	0.448284	0.281197	0.894531	2.66525	1.34078	3.61888	2.10897	1.59141	1.34893	2.98313	1.57103	1.18388	1.16961	2.05803	1.21241	1.33466	1.24297
HRR1235864	Train	BRCA	I	0.536783	0.426713	0.315134	0.337751	0.467424	0.386001	0.324181	0.327197	0.458377	0.360369	0.390525	0.29704	0.364892	0.256329	0.205063	0.438775	0.696612	0.34529	0.407111	0.541307	0.447822	0.625744	0.402587	0.612174	0.402587	0.408619	0.441791	0.420681	0.479486	0.372431	0.355845	0.755417	2.30696	1.3299	3.33529	1.85311	1.57567	1.5425	3.16793	1.62995	1.09317	1.16856	2.26927	1.15951	1.2153	1.23641
HRR1235865	Test	BRCA	IV	0.583993	0.481874	0.320717	0.344652	0.445175	0.397307	0.317526	0.355821	0.467513	0.378159	0.402093	0.299974	0.400498	0.288805	0.209025	0.459535	0.777062	0.362203	0.397307	0.604736	0.434006	0.531338	0.413263	0.647817	0.376564	0.376564	0.384542	0.419645	0.515382	0.378159	0.284018	0.783444	2.61201	1.40892	3.74809	2.19715	1.56689	1.56848	3.16888	1.79346	1.18554	1.15363	2.23385	1.1616	1.35946	1.25734
HRR1235866	Train	BRCA	II	0.600991	0.463923	0.309282	0.353214	0.49204	0.353214	0.34267	0.377816	0.481496	0.353214	0.409447	0.279408	0.377816	0.309282	0.209117	0.458651	0.760904	0.335641	0.419991	0.548273	0.456894	0.581661	0.402418	0.625593	0.381331	0.356729	0.430535	0.416476	0.497311	0.38836	0.339156	0.773205	2.60957	1.3742	3.52863	2.14389	1.59386	1.47085	3.12094	1.78892	1.18265	1.17738	2.1843	1.18617	1.38298	1.33554
HRR1235867	Train	BRCA	IV	0.549525	0.455045	0.296936	0.320074	0.480111	0.347068	0.341284	0.3972	0.445404	0.322002	0.374062	0.266086	0.356709	0.296936	0.21981	0.466614	0.726915	0.347068	0.399128	0.63822	0.472398	0.576519	0.375991	0.645933	0.374062	0.381775	0.372134	0.362493	0.474327	0.341284	0.29308	0.823323	2.39863	1.38056	3.41862	1.93009	1.50011	1.40755	2.90573	1.664	1.09519	1.16268	2.11904	1.08941	1.28608	1.28415
HRR1235868	Train	BRCA	III	0.568276	0.527594	0.350882	0.373765	0.415718	0.391564	0.348339	0.373765	0.451315	0.333083	0.373765	0.296215	0.341982	0.265704	0.17417	0.485641	0.750073	0.352153	0.419532	0.607686	0.44623	0.554291	0.395378	0.577175	0.391564	0.36868	0.361052	0.400463	0.498354	0.376308	0.317828	0.744988	2.64814	1.49252	3.77579	2.26929	1.54083	1.44039	3.23803	1.77475	1.21283	1.14926	2.29344	1.25478	1.33106	1.28275
HRR1235869	Test	BRCA	I	0.57266	0.41718	0.330973	0.349446	0.447968	0.377155	0.367919	0.361761	0.432574	0.349446	0.403325	0.280172	0.38947	0.275554	0.212438	0.480296	0.794335	0.327894	0.412562	0.612685	0.466441	0.54649	0.420259	0.620382	0.397167	0.361761	0.406404	0.394089	0.52186	0.398707	0.284791	0.737377	2.55388	1.4101	3.55757	2.04741	1.53941	1.50554	3.15887	1.758	1.17765	1.11145	2.22445	1.24076	1.34236	1.25308
HRR1235870	Train	BRCA	III	0.57225	0.416586	0.320223	0.357286	0.48923	0.389901	0.363216	0.394349	0.423999	0.351356	0.407691	0.308363	0.338013	0.266852	0.22386	0.502572	0.733844	0.30688	0.426964	0.575215	0.428446	0.582628	0.376558	0.618208	0.370628	0.342461	0.422516	0.426964	0.50702	0.397314	0.342461	0.781285	2.51879	1.43359	3.70628	2.0518	1.5433	1.47214	3.18296	1.70341	1.1534	1.23642	2.34089	1.27941	1.3476	1.272
HRR1235871	Train	BRCA	III	0.657449	0.477394	0.322117	0.376629	0.479046	0.404711	0.345243	0.363414	0.460875	0.363414	0.381585	0.295687	0.406363	0.305598	0.181707	0.480698	0.827593	0.31551	0.384889	0.6145	0.444356	0.545121	0.356807	0.627715	0.391496	0.379933	0.371674	0.388192	0.498868	0.358458	0.308902	0.786296	2.65292	1.33142	3.66553	2.12102	1.48835	1.44044	2.80159	1.713	1.1877	1.05886	2.07807	1.28351	1.29177	1.21579
HRR1235872	Train	BRCA	IV	0.707547	0.411623	0.315949	0.429423	0.540673	0.353774	0.340424	0.367124	0.518423	0.340424	0.344874	0.324849	0.418298	0.273674	0.211374	0.516198	0.787647	0.358224	0.362674	0.678622	0.427198	0.591848	0.371574	0.669722	0.355999	0.322624	0.353774	0.429423	0.522873	0.402723	0.313724	0.785422	2.63884	1.39062	3.37086	2.11819	1.48184	1.41954	2.88359	1.66652	1.2104	1.14365	2.06702	1.09247	1.41954	1.1926
HRR1235873	Train	BRCA	III	0.554941	0.470646	0.303813	0.316106	0.475915	0.386351	0.331911	0.395132	0.453085	0.328399	0.328399	0.309081	0.39162	0.282739	0.196688	0.553185	0.763922	0.360009	0.419718	0.616406	0.444304	0.563722	0.375814	0.616406	0.41445	0.358253	0.344204	0.375814	0.544404	0.338935	0.302056	0.749873	2.60611	1.3575	3.47189	2.00903	1.54716	1.49096	3.12066	1.71224	1.16608	1.20296	2.13898	1.20471	1.36803	1.27847
HRR1235874	Train	BRCA	III	0.636183	0.452458	0.342771	0.352369	0.433262	0.348255	0.331802	0.419552	0.448344	0.35374	0.366079	0.272846	0.36745	0.287928	0.18921	0.533352	0.824021	0.335916	0.420923	0.586824	0.471653	0.516899	0.400356	0.666347	0.36745	0.349626	0.389388	0.449716	0.523754	0.377048	0.304381	0.792486	2.79016	1.45472	3.89114	2.34867	1.56715	1.36971	3.20834	1.87153	1.22712	1.18736	2.23898	1.26962	1.38479	1.30116
HRR1235875	Train	BRCA	III	0.543312	0.465298	0.298125	0.378925	0.521022	0.378925	0.292552	0.398429	0.512663	0.334346	0.325987	0.314842	0.370566	0.278621	0.192249	0.534953	0.682622	0.30927	0.381711	0.632471	0.417932	0.560029	0.359422	0.590677	0.462511	0.364994	0.406787	0.409573	0.529381	0.353849	0.317628	0.78014	2.5661	1.32624	3.33231	1.89741	1.47669	1.48784	2.8698	1.5965	1.1312	1.06433	2.00607	1.14235	1.37639	1.16464
HRR1235876	Test	BRCA	III	0.596695	0.462707	0.351943	0.341224	0.505583	0.401965	0.319786	0.38946	0.503796	0.394819	0.403752	0.321572	0.432336	0.289415	0.187584	0.564538	0.778919	0.316213	0.428763	0.571684	0.464493	0.509156	0.398392	0.625279	0.391246	0.407325	0.359089	0.353729	0.535954	0.359089	0.385887	0.741402	2.65833	1.40777	3.51764	2.05092	1.56856	1.49174	2.89594	1.70076	1.15051	1.16302	2.25636	1.23269	1.4167	1.30594
HRR1235877	Test	BRCA	II	0.617976	0.480459	0.331058	0.414247	0.465179	0.376897	0.393875	0.405759	0.4499	0.35992	0.415945	0.295406	0.356524	0.28522	0.21731	0.4499	0.716444	0.375199	0.446504	0.57723	0.505925	0.600998	0.432922	0.626464	0.39727	0.351431	0.405759	0.39727	0.485552	0.365013	0.334454	0.767376	2.53981	1.348	3.5975	1.92014	1.5008	1.54494	3.13062	1.71132	1.13409	1.17653	2.31741	1.16125	1.348	1.39384
HRR1235878	Train	BRCA	II	0.586604	0.441368	0.288587	0.367807	0.452685	0.360262	0.360262	0.367807	0.431937	0.339514	0.394213	0.299904	0.377237	0.292359	0.192391	0.546994	0.803516	0.335741	0.384782	0.622442	0.475319	0.560198	0.36592	0.601694	0.386668	0.347058	0.379124	0.411189	0.545108	0.382896	0.333855	0.773337	2.66896	1.37692	3.68561	2.13139	1.50329	1.39766	3.01601	1.71266	1.2147	1.15623	2.11253	1.23923	1.34485	1.31467
HRR1235879	Train	BRCA	II	0.576952	0.45908	0.351134	0.330041	0.423098	0.370986	0.347412	0.347412	0.450395	0.313911	0.37719	0.272966	0.357338	0.270485	0.215892	0.446672	0.693583	0.332523	0.434265	0.563303	0.462802	0.523599	0.36106	0.599285	0.449154	0.363542	0.416894	0.357338	0.496303	0.332523	0.31143	0.741972	2.64033	1.48022	3.75081	2.04353	1.51745	1.5038	3.20487	1.76063	1.2147	1.21718	2.3016	1.2544	1.35118	1.29163
HRR1235880	Test	BRCA	II	0.554114	0.453366	0.335827	0.325141	0.448786	0.415204	0.380095	0.381621	0.402992	0.326668	0.404518	0.280873	0.357197	0.245764	0.192337	0.50374	0.743398	0.305297	0.468631	0.575485	0.435048	0.53427	0.387727	0.644176	0.370936	0.381621	0.407571	0.381621	0.520531	0.380095	0.332774	0.815143	2.59808	1.40437	3.62845	2.08518	1.60281	1.51885	3.13387	1.64402	1.2105	1.22119	2.2653	1.21508	1.37384	1.20134
HRR1235881	Test	BRCA	III	0.524389	0.42149	0.336401	0.372019	0.415554	0.375977	0.334422	0.395765	0.492728	0.409617	0.375977	0.259226	0.322549	0.26912	0.184031	0.409617	0.716335	0.316612	0.385871	0.583754	0.510537	0.579796	0.391808	0.69061	0.385871	0.350252	0.358168	0.403681	0.504601	0.372019	0.30276	0.672801	2.35282	1.30207	3.49857	1.81261	1.4584	1.49401	3.00386	1.60087	1.19125	1.09627	2.09756	1.08638	1.20906	1.26843
HRR1235882	Train	COREAD	IV	0.506449	0.424886	0.286419	0.320561	0.479894	0.352807	0.343323	0.426783	0.493171	0.396434	0.394537	0.292109	0.411608	0.276935	0.182094	0.521624	0.73217	0.377466	0.39264	0.60698	0.440061	0.55956	0.398331	0.641123	0.421093	0.396434	0.405918	0.396434	0.586115	0.409712	0.301593	0.838392	2.68209	1.41692	3.81259	2.19082	1.6085	1.41123	3.12974	1.69385	1.17982	1.14378	2.12633	1.15706	1.40364	1.21396
HRR1235883	Test	COREAD	IV	0.551444	0.456493	0.287286	0.338414	0.6257	0.379802	0.292156	0.405366	0.454059	0.378585	0.370064	0.276331	0.406583	0.284852	0.150947	0.432147	0.661002	0.300677	0.346935	0.527097	0.39441	0.484491	0.305546	0.501534	0.350587	0.363977	0.328675	0.36276	0.484491	0.372498	0.272679	0.696304	2.40298	1.27453	3.14311	1.88806	1.54112	1.48269	2.88504	1.62512	1.1528	1.14184	2.02318	1.16497	1.37557	1.23192
HRR1235884	Test	COREAD	IV	0.527334	0.466894	0.318818	0.364147	0.42912	0.392856	0.341483	0.355081	0.441208	0.350548	0.32184	0.287087	0.377746	0.268955	0.193406	0.495603	0.719229	0.349038	0.401922	0.586262	0.417032	0.584751	0.380768	0.59835	0.389834	0.358103	0.376235	0.403433	0.462361	0.377746	0.285576	0.809888	2.57623	1.38255	3.76537	2.0081	1.49134	1.45206	2.92678	1.65906	1.15439	1.13928	2.08063	1.19368	1.28283	1.20274
HRR1235885	Train	COREAD	III	0.607386	0.400491	0.311821	0.333989	0.493594	0.375368	0.333989	0.362067	0.465515	0.350245	0.378323	0.274875	0.376845	0.294087	0.184728	0.450737	0.685711	0.308865	0.388668	0.586697	0.390146	0.605908	0.381279	0.597041	0.370934	0.384235	0.376845	0.378323	0.450737	0.366501	0.322166	0.741868	2.48275	1.36847	3.58816	2.01575	1.51182	1.46157	3.0325	1.633	1.26502	1.17783	2.19014	1.1527	1.38324	1.26502
HRR1235886	Test	COREAD	IV	0.562274	0.419173	0.267207	0.35712	0.61293	0.401444	0.322928	0.359653	0.460964	0.377382	0.322928	0.321661	0.439435	0.296334	0.160831	0.479959	0.681315	0.340657	0.32926	0.523017	0.373583	0.421706	0.303932	0.511619	0.346989	0.303932	0.287469	0.369784	0.492623	0.346989	0.250744	0.673716	2.28709	1.28031	3.01399	1.7818	1.51586	1.40315	2.57329	1.59311	1.10809	1.01437	1.78813	1.15494	1.38416	1.24865
HRR1235887	Train	COREAD	I	0.490909	0.366942	0.317355	0.284298	0.519008	0.358678	0.350413	0.378512	0.449587	0.370248	0.398347	0.290909	0.360331	0.280992	0.18843	0.438017	0.723967	0.330579	0.433058	0.616529	0.429752	0.533884	0.404959	0.638017	0.419835	0.391736	0.368595	0.439669	0.482645	0.347107	0.307438	0.761983	2.40992	1.38347	3.42149	1.84298	1.57851	1.48926	3.18347	1.68595	1.03967	1.18678	2.1157	1.21653	1.36364	1.32893
HRR1235888	Train	COREAD	I	0.564898	0.483265	0.298776	0.359184	0.555102	0.43102	0.323265	0.382041	0.542041	0.388571	0.360816	0.280816	0.382041	0.305306	0.176327	0.53551	0.713469	0.323265	0.357551	0.514286	0.395102	0.571429	0.377143	0.600816	0.43102	0.37551	0.373878	0.401633	0.555102	0.36898	0.279184	0.755918	2.4049	1.3551	3.42857	1.90857	1.5902	1.52	3.07429	1.78776	1.09551	1.16571	1.91673	1.14612	1.36	1.31592
HRR1235889	Test	COREAD	I	0.580299	0.457267	0.303478	0.362943	0.434711	0.410105	0.31373	0.3896	0.455217	0.340387	0.375246	0.280922	0.364993	0.280922	0.186598	0.465469	0.754593	0.367044	0.373196	0.598753	0.516732	0.627461	0.393701	0.615157	0.360892	0.334236	0.334236	0.399852	0.510581	0.387549	0.280922	0.787402	2.5283	1.38821	3.35876	1.98286	1.53379	1.41076	2.88099	1.67938	1.13394	1.1688	2.06898	1.19135	1.38821	1.31234
HRR1235890	Train	COREAD	I	0.59846	0.455544	0.307269	0.362649	0.46269	0.35729	0.287618	0.396591	0.480555	0.387659	0.421602	0.278686	0.430534	0.305483	0.180431	0.527002	0.757454	0.303696	0.439466	0.637762	0.498419	0.54308	0.40731	0.652054	0.418029	0.375154	0.366222	0.453758	0.510924	0.360862	0.314415	0.846776	2.76006	1.3309	3.66579	2.22949	1.55064	1.37556	3.02088	1.69713	1.19692	1.12189	2.21698	1.12189	1.49526	1.25587
HRR1235891	Test	COREAD	II	0.583937	0.440514	0.302213	0.336361	0.418317	0.331239	0.367095	0.365387	0.401243	0.319287	0.387584	0.320994	0.336361	0.232209	0.192938	0.501981	0.734189	0.331239	0.426854	0.628329	0.486614	0.604426	0.406365	0.691504	0.358558	0.346606	0.373924	0.394413	0.510518	0.367095	0.334654	0.764923	2.49112	1.47179	3.69314	1.91743	1.5879	1.52131	3.09725	1.704	1.1286	1.13885	2.13769	1.17983	1.28398	1.28056
HRR1235892	Train	COREAD	I	0.59029	0.4638	0.343332	0.357387	0.487893	0.387504	0.32727	0.423644	0.473838	0.369433	0.369433	0.259005	0.379472	0.307192	0.180701	0.489901	0.730836	0.353371	0.353371	0.628438	0.441714	0.530057	0.375457	0.640485	0.429667	0.357387	0.347348	0.403566	0.501948	0.41762	0.313215	0.78103	2.62418	1.27495	3.48151	1.99775	1.53797	1.36731	2.79886	1.53596	1.1846	1.10629	1.97767	1.1605	1.36931	1.32715
HRR1235893	Test	COREAD	I	0.527377	0.437413	0.276097	0.297813	0.514968	0.372266	0.423453	0.356755	0.465333	0.339693	0.370715	0.304017	0.322631	0.290057	0.178378	0.431208	0.688692	0.325733	0.386226	0.547541	0.452924	0.542888	0.423453	0.61579	0.367613	0.375368	0.366062	0.384675	0.510315	0.376919	0.342795	0.65767	2.40732	1.3991	3.30386	1.9637	1.6845	1.5387	2.98899	1.64573	1.1168	1.20521	2.12037	1.14472	1.31224	1.38049
HRR1235894	Train	COREAD	I	0.587887	0.412238	0.25272	0.311867	0.487516	0.424784	0.344129	0.345922	0.47497	0.333375	0.371014	0.344129	0.431954	0.308282	0.202534	0.487516	0.754575	0.331583	0.374599	0.650619	0.408653	0.526948	0.347714	0.611188	0.378184	0.342337	0.335167	0.372807	0.543079	0.419407	0.299321	0.776083	2.55946	1.31558	3.55242	2.01638	1.52707	1.32095	2.8301	1.55396	1.22954	1.08795	2.00563	1.06107	1.43566	1.23313
HRR1235895	Train	COREAD	I	0.579774	0.480384	0.338202	0.329919	0.447254	0.357527	0.340962	0.342343	0.430689	0.338202	0.354767	0.288507	0.358908	0.263659	0.182215	0.445874	0.706772	0.353386	0.429309	0.554927	0.440352	0.543883	0.36581	0.578394	0.360288	0.327158	0.36581	0.375473	0.474863	0.33268	0.329919	0.759228	2.57171	1.32934	3.75335	2.17691	1.46324	1.41354	3.10041	1.69101	1.14851	1.16783	2.19624	1.16093	1.32934	1.22443
HRR1235896	Train	COREAD	I	0.583224	0.462557	0.347375	0.345546	0.466213	0.363829	0.294354	0.427819	0.482668	0.362001	0.398567	0.336405	0.380284	0.250475	0.184657	0.464385	0.773366	0.349203	0.387597	0.628931	0.446102	0.583224	0.396738	0.716689	0.402223	0.356516	0.402223	0.436961	0.553971	0.374799	0.345546	0.77885	2.61994	1.41509	3.53956	2.0422	1.50834	1.44435	2.96548	1.61255	1.1244	1.10611	2.22503	1.19022	1.28894	1.32551
HRR1235897	Test	COREAD	II	0.602575	0.473234	0.357588	0.342372	0.450409	0.381935	0.392587	0.3865	0.451931	0.351502	0.39563	0.267811	0.3865	0.284549	0.196293	0.502146	0.715177	0.324112	0.427585	0.608661	0.509754	0.57062	0.415411	0.634529	0.389543	0.429106	0.360632	0.430628	0.523449	0.388022	0.284549	0.766913	2.79071	1.41057	3.74935	2.249	1.48666	1.44101	3.08743	1.65252	1.2508	1.15189	2.32509	1.16863	1.36949	1.24015
HRR1235898	Test	COREAD	III	0.554399	0.432396	0.355246	0.330128	0.421631	0.407277	0.355246	0.374982	0.534663	0.355246	0.419836	0.321157	0.355246	0.272714	0.170446	0.416248	0.805583	0.337304	0.407277	0.590283	0.457514	0.556193	0.371394	0.615401	0.398306	0.376776	0.344481	0.407277	0.538252	0.376776	0.340893	0.825319	2.41137	1.45687	3.54708	1.98794	1.66679	1.50172	3.06804	1.75649	1.18774	1.17877	2.19248	1.21107	1.39228	1.27566
HRR1235899	Train	COREAD	II	0.549687	0.444529	0.320252	0.326626	0.447716	0.371238	0.371238	0.374424	0.446123	0.352118	0.41107	0.277233	0.358491	0.282013	0.178449	0.447716	0.748849	0.325032	0.40629	0.527381	0.407884	0.581553	0.390357	0.624572	0.422223	0.371238	0.388764	0.382391	0.522601	0.361678	0.302726	0.713796	2.42978	1.38139	3.42399	1.98843	1.48336	1.48654	3.17862	1.67774	1.1408	1.23321	2.11908	1.13443	1.25552	1.32403
HRR1235900	Train	COREAD	II	0.569766	0.459917	0.317476	0.329547	0.46716	0.371797	0.335583	0.360932	0.457503	0.307819	0.374211	0.253498	0.380246	0.28609	0.205212	0.446639	0.741179	0.340411	0.426118	0.586666	0.392318	0.515445	0.348861	0.618051	0.36214	0.337997	0.370589	0.403182	0.519067	0.350068	0.318683	0.750836	2.61827	1.39665	3.63347	2.09437	1.54875	1.46787	3.05042	1.73223	1.15885	1.14919	2.13662	1.18661	1.31698	1.28197
HRR1235902	Train	COREAD	II	0.52919	0.509859	0.282718	0.376957	0.40837	0.391456	0.343128	0.389039	0.478446	0.333462	0.393872	0.273052	0.405954	0.2948	0.17398	0.439783	0.821574	0.328629	0.413203	0.61618	0.38179	0.596849	0.398705	0.664508	0.384206	0.376957	0.35521	0.444616	0.5896	0.393872	0.323797	0.79016	2.34632	1.26377	3.52793	2.03702	1.46917	1.36768	2.75227	1.67456	1.18162	1.06805	2.08535	1.14054	1.38459	1.17195
HRR1235903	Test	COREAD	III	0.475454	0.392308	0.24124	0.261149	0.592561	0.36069	0.3279	0.365374	0.43798	0.345466	0.353663	0.263491	0.408703	0.249438	0.17566	0.391137	0.659312	0.304478	0.338439	0.47077	0.344295	0.462573	0.345466	0.473112	0.329071	0.310334	0.310334	0.367716	0.427441	0.346637	0.240069	0.627693	2.07748	1.16404	2.76021	1.71328	1.48492	1.41817	2.54356	1.47555	1.05748	1.10315	1.82101	1.03874	1.29989	1.20737
HRR1235904	Test	COREAD	II	0.575871	0.397711	0.291535	0.323927	0.469695	0.349122	0.359919	0.413907	0.473294	0.394112	0.327527	0.296933	0.363519	0.278938	0.219551	0.485891	0.71444	0.340124	0.417506	0.563274	0.4481	0.516484	0.383314	0.586669	0.349122	0.392312	0.379715	0.417506	0.541679	0.359919	0.322128	0.820616	2.52303	1.37849	3.60819	1.99575	1.58365	1.49906	3.06111	1.66103	1.11575	1.19673	2.06414	1.20213	1.38209	1.29931
HRR1235905	Test	COREAD	II	0.553918	0.442118	0.28797	0.325236	0.484467	0.379442	0.325236	0.367585	0.452282	0.333706	0.394688	0.299827	0.365891	0.293051	0.208355	0.450588	0.7826	0.304909	0.421791	0.577633	0.464139	0.531897	0.376054	0.586103	0.365891	0.379442	0.38283	0.442118	0.492936	0.38283	0.294745	0.792763	2.55277	1.38395	3.46411	1.94972	1.54318	1.4246	3.02199	1.68208	1.18068	1.10106	2.06322	1.19931	1.35685	1.18068
HRR1235906	Test	COREAD	III	0.552015	0.426815	0.307307	0.307307	0.529251	0.384134	0.330071	0.355679	0.452424	0.357102	0.394093	0.298771	0.405475	0.250398	0.190644	0.462383	0.707091	0.352834	0.378443	0.53921	0.342875	0.527828	0.335761	0.519292	0.368484	0.348566	0.331493	0.375598	0.493683	0.382711	0.305884	0.731277	2.44707	1.3217	3.35904	1.84527	1.5906	1.42699	2.82125	1.64751	1.13675	1.13817	1.98327	1.22638	1.39284	1.25911
HRR1235907	Train	COREAD	II	0.537523	0.427824	0.308375	0.279122	0.598467	0.398571	0.340066	0.351035	0.459515	0.358349	0.34616	0.326658	0.39979	0.268152	0.192582	0.50827	0.617969	0.309594	0.309594	0.532648	0.349817	0.489987	0.347379	0.500957	0.374194	0.351035	0.333971	0.360786	0.450983	0.338847	0.251088	0.722792	2.3768	1.27372	3.17029	1.82587	1.57844	1.52725	2.79731	1.69545	1.14696	1.08602	1.98311	1.13721	1.36758	1.26763
HRR1235908	Train	COREAD	III	0.589739	0.455088	0.344299	0.349412	0.482359	0.35623	0.298279	0.35623	0.449974	0.328959	0.400545	0.303392	0.388614	0.282938	0.187489	0.526675	0.719277	0.301687	0.335776	0.594853	0.482359	0.593148	0.434634	0.634055	0.351116	0.415885	0.397137	0.376683	0.545424	0.361343	0.320436	0.767002	2.63849	1.3789	3.72252	1.96352	1.49991	1.4573	2.9521	1.64309	1.15562	1.14028	2.27373	1.16073	1.28686	1.25618
HRR1235909	Test	COREAD	III	0.603884	0.429585	0.323949	0.353879	0.433106	0.403176	0.360922	0.387331	0.457755	0.343316	0.390852	0.304583	0.399655	0.271132	0.204229	0.47536	0.720083	0.364443	0.359161	0.589799	0.454233	0.558108	0.382049	0.612687	0.369725	0.359161	0.367964	0.404937	0.545784	0.390852	0.327471	0.732407	2.4842	1.32397	3.56872	2.05285	1.53876	1.37326	2.88209	1.6127	1.16023	1.22185	2.17081	1.18488	1.29404	1.22361
HRR1235910	Test	COREAD	IV	0.603727	0.451483	0.348237	0.411235	0.468982	0.339487	0.377986	0.388485	0.451483	0.342987	0.421734	0.299239	0.370986	0.339487	0.187243	0.498731	0.773471	0.327238	0.411235	0.586228	0.426984	0.586228	0.400735	0.638726	0.372736	0.369236	0.383236	0.398985	0.552979	0.419984	0.341237	0.80847	2.7474	1.3072	3.83761	2.07017	1.56619	1.4052	3.04489	1.67469	1.16196	1.22495	2.23992	1.22495	1.36495	1.3387
HRR1235911	Train	COREAD	I	0.610794	0.452255	0.323754	0.390508	0.41554	0.345449	0.353793	0.362137	0.532359	0.350456	0.440573	0.292046	0.375488	0.302059	0.175228	0.495644	0.792697	0.33043	0.407196	0.660859	0.473949	0.535696	0.400521	0.625814	0.3588	0.370482	0.397183	0.417209	0.544041	0.388839	0.325423	0.77434	2.58169	1.32005	3.75655	2.06602	1.52198	1.44021	3.16078	1.64213	1.16985	1.07807	2.26962	1.2316	1.33173	1.27666
HRR1235912	Train	COREAD	II	0.621816	0.481826	0.366253	0.36788	0.480198	0.393925	0.315791	0.43462	0.439503	0.330441	0.377647	0.284863	0.395553	0.276724	0.19859	0.46392	0.820406	0.320675	0.39067	0.623443	0.454153	0.600654	0.428109	0.646232	0.345091	0.411831	0.398808	0.403692	0.543682	0.397181	0.332069	0.786222	2.62888	1.4471	3.75531	2.03636	1.58709	1.46989	3.1514	1.66035	1.13782	1.13945	2.18449	1.24851	1.36572	1.30712
HRR1235913	Train	COREAD	II	0.550381	0.479315	0.34928	0.35684	0.473267	0.34928	0.34928	0.3266	0.446051	0.305431	0.391617	0.302407	0.35684	0.249486	0.192029	0.479315	0.787771	0.314503	0.402202	0.600278	0.464195	0.529213	0.364401	0.60935	0.365913	0.362889	0.358352	0.367425	0.465707	0.382545	0.308455	0.798355	2.61733	1.3563	3.62133	2.05486	1.57705	1.41375	3.08153	1.65114	1.19602	1.07808	2.16221	1.29733	1.38502	1.29733
HRR1235914	Test	COREAD	II	0.584059	0.456708	0.339603	0.326429	0.452316	0.3923	0.343995	0.368879	0.433287	0.371807	0.425968	0.279587	0.374735	0.241528	0.197614	0.50355	0.707019	0.305936	0.420113	0.573812	0.421577	0.556247	0.368879	0.551855	0.398156	0.34985	0.371807	0.425968	0.525507	0.396692	0.3074	0.717266	2.6817	1.4155	3.65074	2.00834	1.59555	1.49016	3.17646	1.71265	1.20325	1.16226	2.17375	1.22082	1.36866	1.34963
HRR1235915	Test	COREAD	II	0.584391	0.44095	0.345322	0.325842	0.444492	0.378969	0.354177	0.387823	0.456888	0.359489	0.334697	0.295737	0.375427	0.290425	0.208964	0.483451	0.703041	0.331155	0.363031	0.58085	0.417928	0.56137	0.40199	0.651685	0.417928	0.352406	0.407303	0.384282	0.52064	0.384282	0.299279	0.726062	2.55184	1.33348	3.48687	2.04183	1.57786	1.44858	2.8706	1.64869	1.18649	1.1192	2.17996	1.12982	1.39191	1.314
HRR1235916	Train	COREAD	III	0.535425	0.478866	0.329927	0.410995	0.484522	0.420422	0.37706	0.403454	0.493948	0.369518	0.328042	0.318615	0.373289	0.288451	0.196071	0.542966	0.718299	0.286565	0.38083	0.620263	0.44116	0.588213	0.371404	0.614607	0.424192	0.34501	0.341239	0.390257	0.53731	0.369518	0.360092	0.876664	2.52253	1.4366	3.79888	2.12662	1.52898	1.51389	3.06172	1.64775	1.1538	1.1161	2.32646	1.2443	1.34422	1.24618
HRR1235917	Train	COREAD	II	0.524088	0.458824	0.320386	0.354007	0.492445	0.431137	0.346096	0.389605	0.494423	0.379717	0.421248	0.357962	0.387628	0.294676	0.199747	0.460802	0.824697	0.348074	0.405427	0.547821	0.423226	0.581441	0.350051	0.656594	0.377739	0.389605	0.391583	0.41136	0.522111	0.320386	0.330275	0.844474	2.50771	1.49513	3.45503	2.039	1.49316	1.41603	2.87754	1.62962	1.08773	1.10949	2.2071	1.22221	1.28154	1.25583
HRR1235918	Train	COREAD	II	0.564376	0.422135	0.275305	0.367074	0.449665	0.364779	0.298247	0.406075	0.497843	0.362485	0.364779	0.295953	0.367074	0.293659	0.178948	0.497843	0.708911	0.323484	0.394604	0.580435	0.468019	0.61026	0.380839	0.640084	0.396898	0.394604	0.394604	0.429017	0.56667	0.422135	0.355602	0.878682	2.5374	1.38341	3.36561	1.99137	1.56006	1.46829	2.80582	1.60365	1.13793	1.1471	2.03955	1.10122	1.33752	1.18381
HRR1235919	Train	COREAD	IV	0.670952	0.459354	0.34552	0.372305	0.46739	0.377662	0.376322	0.401768	0.474086	0.348199	0.38034	0.29329	0.392393	0.289273	0.182135	0.46739	0.774073	0.321414	0.440605	0.625419	0.417838	0.50087	0.349538	0.551761	0.412482	0.358913	0.372305	0.424535	0.549083	0.350877	0.325432	0.729878	2.75345	1.47315	3.92661	2.20303	1.52538	1.51333	3.19539	1.73162	1.19861	1.17182	2.27534	1.29905	1.40887	1.31244
HRR1235920	Train	COREAD	III	0.558134	0.424349	0.309377	0.336553	0.48497	0.365818	0.342824	0.349095	0.48288	0.399264	0.342824	0.305197	0.411807	0.259208	0.194406	0.470337	0.721184	0.290564	0.399264	0.585309	0.43062	0.545591	0.37836	0.585309	0.43271	0.357456	0.436891	0.42853	0.505874	0.332372	0.313558	0.783896	2.41022	1.33576	3.45959	2.06321	1.5866	1.59288	3.01434	1.65559	1.09118	1.1518	2.05694	1.08073	1.35457	1.2605
HRR1235921	Train	COREAD	III	0.598663	0.449386	0.324988	0.404292	0.474265	0.387187	0.309439	0.345203	0.458716	0.343648	0.393407	0.293889	0.357643	0.269009	0.199036	0.48204	0.763489	0.286114	0.415176	0.639092	0.457161	0.505365	0.354533	0.612657	0.422951	0.388742	0.396517	0.419841	0.531799	0.379412	0.337428	0.796144	2.78495	1.5192	3.7397	2.14586	1.56741	1.52076	3.04152	1.75711	1.22531	1.20666	2.10387	1.188	1.4088	1.31239
HRR1235922	Train	COREAD	IV	0.609707	0.452052	0.334615	0.373224	0.485835	0.415051	0.345876	0.394138	0.49227	0.331398	0.398964	0.32818	0.337832	0.268657	0.212352	0.501922	0.804363	0.331398	0.381268	0.587185	0.453661	0.566271	0.381268	0.622577	0.411834	0.397355	0.387703	0.350702	0.509966	0.387703	0.350702	0.74484	2.46618	1.35937	3.58585	2.04469	1.63768	1.59103	3.06784	1.70364	1.17115	1.15024	2.1573	1.17276	1.31755	1.2902
HRR1235923	Train	COREAD	III	0.587333	0.406413	0.266135	0.325131	0.688281	0.441811	0.264824	0.368394	0.50605	0.343485	0.329064	0.31071	0.448366	0.313332	0.182231	0.450988	0.629285	0.308088	0.332997	0.500806	0.35004	0.475897	0.293667	0.525715	0.347418	0.304155	0.293667	0.340863	0.433945	0.322509	0.241226	0.652884	2.16055	1.19695	2.70593	1.73447	1.4172	1.19958	2.41095	1.47358	1.01472	1.04881	1.72529	1.01472	1.37918	1.16287
HRR1235925	Train	COREAD	III	0.517362	0.43661	0.316166	0.343539	0.435241	0.383231	0.369544	0.359963	0.388706	0.350383	0.403761	0.266893	0.320272	0.221726	0.166979	0.414711	0.744563	0.313428	0.413342	0.558422	0.387337	0.528311	0.372281	0.559791	0.358595	0.3846	0.383231	0.388706	0.463983	0.395549	0.317534	0.719927	2.36508	1.34268	3.38201	1.91479	1.53977	1.53566	3.27799	1.82445	1.11548	1.14559	2.19947	1.17296	1.34405	1.25098
HRR1235926	Train	COREAD	II	0.582182	0.455776	0.327589	0.329369	0.450434	0.347173	0.364976	0.377439	0.464677	0.316906	0.416607	0.263495	0.373878	0.256374	0.162014	0.450434	0.81007	0.356075	0.402364	0.614229	0.453995	0.551916	0.366757	0.633813	0.368537	0.372098	0.411266	0.414827	0.52521	0.381	0.340051	0.729953	2.53525	1.36555	3.53582	1.97087	1.55249	1.4154	2.98925	1.7323	1.14834	1.09315	2.00648	1.16614	1.24804	1.17327
HRR1235927	Train	COREAD	III	0.585748	0.44922	0.364074	0.343522	0.458029	0.371414	0.35233	0.371414	0.444816	0.346458	0.383159	0.290672	0.37435	0.309757	0.177633	0.456561	0.773657	0.327373	0.446284	0.58428	0.455093	0.554919	0.403711	0.641534	0.418392	0.34499	0.438944	0.380223	0.478581	0.362606	0.347926	0.700255	2.59109	1.47244	3.69359	2.09049	1.51795	1.52236	3.21207	1.75871	1.26986	1.17443	2.08021	1.30656	1.37702	1.35794
HRR1235929	Train	COREAD	IV	0.629401	0.550466	0.342743	0.336511	0.47984	0.380133	0.301199	0.369747	0.529694	0.380133	0.355207	0.301199	0.382211	0.301199	0.168256	0.513076	0.814275	0.336511	0.417524	0.633556	0.475686	0.560852	0.361438	0.589934	0.434141	0.348975	0.400906	0.39052	0.531771	0.336511	0.284581	0.727031	2.54045	1.40629	3.44613	2.07515	1.50807	1.43952	2.92059	1.77396	1.11547	1.16948	2.1624	1.25257	1.43952	1.33358
HRR1235930	Test	COREAD	III	0.56161	0.397681	0.311162	0.317234	0.396163	0.371877	0.326341	0.358216	0.444735	0.335448	0.382502	0.283841	0.327859	0.251966	0.197322	0.40527	0.740718	0.288394	0.391609	0.543396	0.421967	0.51911	0.356698	0.587414	0.403752	0.347591	0.403752	0.374913	0.494824	0.365806	0.302055	0.673932	2.41341	1.37822	3.4243	1.99751	1.64081	1.57554	3.00537	1.7334	1.04733	1.16876	2.09769	1.12018	1.2826	1.35242
HRR1235931	Train	COREAD	III	0.476179	0.408154	0.301424	0.307288	0.453895	0.344819	0.326054	0.330745	0.435129	0.314325	0.381178	0.2463	0.333091	0.272102	0.192348	0.417537	0.674392	0.307288	0.416364	0.487908	0.387042	0.544205	0.319017	0.551242	0.367104	0.344819	0.357721	0.351857	0.473834	0.345992	0.266238	0.680256	2.24485	1.33706	3.33795	1.88478	1.58101	1.56224	3.11628	1.68774	1.10835	1.18928	2.08768	1.18458	1.26199	1.3699
HRR1235932	Train	COREAD	III	0.536202	0.478752	0.283769	0.30292	0.468307	0.403893	0.363852	0.376038	0.410856	0.353406	0.388224	0.261138	0.334256	0.30292	0.205428	0.457861	0.752076	0.311624	0.41782	0.546648	0.466566	0.529239	0.423043	0.611062	0.426525	0.39867	0.41782	0.423043	0.520534	0.344702	0.325551	0.799081	2.36416	1.30569	3.52884	1.94634	1.485	1.47456	3.22418	1.63298	1.14204	1.12115	2.1361	1.10896	1.2935	1.24998
HRR1235933	Test	COREAD	III	0.456986	0.361166	0.233407	0.264118	0.491382	0.336597	0.275174	0.316942	0.40539	0.309571	0.293601	0.23832	0.319399	0.240777	0.133902	0.332912	0.577374	0.242006	0.305886	0.406619	0.35011	0.464356	0.320627	0.515952	0.314485	0.312028	0.293601	0.314485	0.356252	0.297286	0.23095	0.515952	1.78126	1.09455	2.39795	1.42501	1.32182	1.2346	2.29721	1.40904	0.950825	0.952053	1.42747	0.961881	1.11298	1.10561
HRR1235934	Train	COREAD	III	0.578782	0.465503	0.313285	0.334525	0.453113	0.369925	0.352225	0.392934	0.460193	0.362845	0.417714	0.306206	0.405324	0.254876	0.214167	0.483203	0.796488	0.334525	0.426564	0.633651	0.435414	0.637191	0.412404	0.638961	0.378774	0.369925	0.403554	0.424794	0.529222	0.433644	0.323905	0.849588	2.58062	1.39828	3.86739	2.11866	1.63192	1.39297	3.05675	1.57882	1.1434	1.16464	2.28858	1.26376	1.28323	1.32571
HRR1235935	Train	COREAD	II	0.568508	0.450286	0.31294	0.347711	0.448547	0.354665	0.335541	0.347711	0.452025	0.314679	0.382482	0.272953	0.344234	0.304247	0.186025	0.472887	0.697161	0.326849	0.4329	0.591109	0.464194	0.584155	0.375528	0.620664	0.368574	0.422469	0.380744	0.399868	0.512874	0.37379	0.2886	0.791043	2.40442	1.35086	3.52927	1.93327	1.66901	1.58556	3.07724	1.68118	1.17874	1.11615	2.22361	1.24654	1.2987	1.19787
HRR1235936	Train	COREAD	IV	0.585133	0.481772	0.29607	0.331108	0.557103	0.346875	0.292567	0.390673	0.494035	0.362643	0.352131	0.289063	0.40644	0.262784	0.164678	0.469508	0.720029	0.350379	0.367898	0.616668	0.444982	0.485275	0.297822	0.541336	0.385417	0.390673	0.334612	0.383665	0.464253	0.339868	0.29607	0.756819	2.48419	1.3402	3.17093	1.97789	1.58371	1.40327	2.70142	1.57671	1.158	1.08618	1.77817	1.20005	1.384	1.35071
HRR1235937	Train	COREAD	IV	0.527729	0.424855	0.340686	0.308621	0.384775	0.334006	0.33935	0.336678	0.420847	0.355382	0.411495	0.283237	0.328662	0.259188	0.187043	0.424855	0.728133	0.340686	0.411495	0.589186	0.444896	0.575826	0.418175	0.651979	0.387447	0.371414	0.420847	0.374086	0.455584	0.351374	0.32599	0.730805	2.49703	1.4055	3.71281	1.9359	1.59521	1.51104	3.27459	1.86375	1.13696	1.16501	2.29395	1.13295	1.34003	1.22113
HRR1235938	Test	COREAD	IV	0.600173	0.485707	0.306274	0.349585	0.533659	0.422287	0.324836	0.447036	0.504269	0.363507	0.340304	0.324836	0.425381	0.283071	0.179433	0.498082	0.731654	0.318649	0.354226	0.593986	0.38671	0.47952	0.318649	0.580064	0.35732	0.344945	0.358866	0.394444	0.519738	0.374335	0.272244	0.69453	2.54764	1.34575	3.57474	2.00316	1.57623	1.40453	2.77967	1.66285	1.11991	1.1725	2.04492	1.21891	1.44629	1.24211
HRR1235939	Train	COREAD	IV	0.58426	0.477476	0.337132	0.346285	0.463747	0.370692	0.294418	0.382896	0.469849	0.334081	0.424084	0.263909	0.393575	0.247128	0.215093	0.512562	0.710875	0.306622	0.427135	0.607142	0.457645	0.582735	0.407304	0.604091	0.424084	0.375269	0.369167	0.398151	0.523241	0.37832	0.341708	0.720028	2.56891	1.41412	3.6154	2.07313	1.54226	1.55599	3.14707	1.74668	1.20666	1.14106	2.06093	1.22954	1.42022	1.29514
HRR1235940	Train	COREAD	IV	0.484426	0.423873	0.273228	0.283566	0.627686	0.369227	0.313105	0.373658	0.490334	0.369227	0.375135	0.265844	0.463749	0.296859	0.218582	0.413534	0.677901	0.319012	0.370704	0.497718	0.351504	0.475565	0.295382	0.518395	0.314582	0.345597	0.369227	0.360366	0.431257	0.417965	0.295382	0.686762	2.29512	1.25833	3.04982	1.74275	1.56848	1.49315	2.77511	1.69254	1.12393	1.03974	1.91112	1.10177	1.52565	1.30706
HRR1235941	Train	COREAD	IV	0.590263	0.429112	0.318555	0.369149	0.496571	0.4085	0.395383	0.367275	0.511562	0.344789	0.367275	0.33542	0.393509	0.307312	0.189259	0.526552	0.811378	0.324176	0.369149	0.595885	0.421617	0.558408	0.427238	0.597759	0.380392	0.365401	0.357906	0.410374	0.513436	0.380392	0.316681	0.730802	2.5372	1.35667	3.61653	2.01252	1.53656	1.47285	2.99067	1.70333	1.16741	1.19364	2.14556	1.22363	1.4335	1.15242
HRR1235942	Test	COREAD	IV	0.622524	0.499676	0.335418	0.349221	0.458266	0.400293	0.358883	0.404434	0.416856	0.334037	0.415476	0.270543	0.339559	0.317473	0.198766	0.525902	0.786782	0.367165	0.418237	0.56041	0.420997	0.564551	0.354742	0.594918	0.38925	0.386489	0.392011	0.386489	0.523141	0.368545	0.324375	0.73433	2.6585	1.40931	3.98498	2.10499	1.6412	1.49903	3.23685	1.74886	1.24643	1.13324	2.39485	1.3044	1.35961	1.30854
HRR1235943	Train	COREAD	IV	0.557637	0.457368	0.323676	0.360617	0.438018	0.378208	0.332471	0.418668	0.489032	0.360617	0.439777	0.290253	0.33423	0.284975	0.212852	0.4345	0.714198	0.353581	0.378208	0.587542	0.422186	0.578746	0.402836	0.543564	0.379967	0.385245	0.357099	0.404595	0.466164	0.367654	0.328953	0.772248	2.43109	1.32109	3.43026	1.84354	1.52163	1.4196	2.91836	1.54626	1.13814	1.14518	2.125	1.20323	1.35627	1.24017
HRR1235944	Test	COREAD	IV	0.558051	0.493399	0.333469	0.335171	0.403226	0.3709	0.362393	0.381108	0.415135	0.369198	0.391316	0.299442	0.348782	0.319858	0.224581	0.45767	0.814958	0.362393	0.428746	0.622703	0.48319	0.612495	0.382809	0.600585	0.362393	0.35899	0.369198	0.430448	0.534232	0.364094	0.302845	0.845583	2.60821	1.38152	3.51504	2.06887	1.60099	1.44277	2.9672	1.70478	1.2369	1.14503	2.20668	1.25221	1.37641	1.21478
HRR1235945	Test	COREAD	IV	0.478049	0.369519	0.293289	0.310086	0.537482	0.430244	0.359182	0.341094	0.488385	0.382439	0.401819	0.31913	0.418615	0.2429	0.220936	0.474172	0.686064	0.326882	0.364351	0.519393	0.391483	0.507765	0.385023	0.599499	0.35143	0.355306	0.361766	0.354014	0.475464	0.354014	0.304917	0.675728	2.35536	1.34112	3.30241	1.7985	1.51167	1.48583	3.00395	1.59177	1.10726	1.07367	2.06078	1.12664	1.25843	1.28556
HRR1235947	Train	COREAD	IV	0.480804	0.351524	0.265822	0.290516	0.541813	0.377671	0.286158	0.44449	0.419796	0.373313	0.350072	0.300684	0.36024	0.27018	0.167047	0.412533	0.588295	0.278895	0.289064	0.454658	0.374766	0.461921	0.318115	0.490972	0.319568	0.350072	0.3094	0.371861	0.416891	0.345714	0.236771	0.646398	1.9973	1.21145	2.79912	1.54119	1.47146	1.35235	2.43452	1.43224	1.08363	1.03424	1.73438	1.01826	1.28408	1.11268
HRR1235948	Test	COREAD	IV	0.520725	0.402	0.274943	0.362424	0.608207	0.377005	0.306186	0.318684	0.449906	0.360342	0.312435	0.333264	0.381171	0.277026	0.164549	0.464487	0.633201	0.329098	0.316601	0.529056	0.391585	0.514476	0.36659	0.593626	0.360342	0.295772	0.331181	0.412414	0.474901	0.33743	0.235368	0.683191	2.29327	1.22058	2.91814	1.75172	1.56634	1.35805	2.49323	1.41845	1.08102	1.10602	1.81212	1.10394	1.40804	1.23099
HRR1235949	Test	COREAD	IV	0.574507	0.492179	0.302466	0.363317	0.538712	0.379425	0.306046	0.390164	0.492179	0.34721	0.352579	0.332892	0.454594	0.336471	0.227297	0.504707	0.773168	0.329312	0.332892	0.626409	0.395533	0.465333	0.302466	0.55661	0.357948	0.349	0.359738	0.433117	0.506497	0.408061	0.306046	0.794645	2.79379	1.30472	3.60096	2.13695	1.58034	1.33515	2.80631	1.65909	1.2045	1.10964	2.04567	1.20629	1.40316	1.26714
HRR1235950	Train	COREAD	NA	0.549286	0.420122	0.365738	0.345343	0.373895	0.369816	0.372536	0.375255	0.458192	0.338545	0.425561	0.266485	0.365738	0.271924	0.217539	0.432359	0.742352	0.319511	0.433719	0.595513	0.451394	0.568321	0.422842	0.615908	0.401088	0.371176	0.383413	0.379334	0.527532	0.363018	0.346703	0.818491	2.54793	1.40313	3.76343	2.00544	1.53909	1.60979	3.23861	1.75799	1.20054	1.19511	2.29504	1.27396	1.33243	1.27532
HRR1235951	Test	COREAD	III	0.555905	0.457304	0.290703	0.372303	0.532105	0.385903	0.341703	0.360403	0.510005	0.397804	0.389304	0.295803	0.397804	0.289003	0.197202	0.513405	0.761607	0.283903	0.370603	0.571205	0.418204	0.542305	0.368903	0.586505	0.340003	0.353603	0.377403	0.389304	0.506605	0.370603	0.268602	0.758207	2.60102	1.33451	3.53773	2.01452	1.51811	1.31071	2.75062	1.59631	1.14581	1.04891	2.03662	1.18831	1.46881	1.23421
HRR1235952	Test	COREAD	IV	0.505737	0.44727	0.29818	0.311335	0.457502	0.428269	0.330337	0.35957	0.494044	0.363955	0.404882	0.30695	0.363955	0.285025	0.21048	0.458964	0.688446	0.304027	0.401959	0.524739	0.400497	0.562742	0.399035	0.615362	0.337645	0.391727	0.393189	0.381495	0.457502	0.378572	0.267485	0.697216	2.35621	1.40466	3.35745	1.80516	1.5406	1.46898	3.06366	1.61222	1.13133	1.15179	2.16911	1.06409	1.32719	1.25411
HRR1235953	Train	COREAD	II	0.548834	0.460261	0.324239	0.3448	0.444444	0.39225	0.35429	0.384342	0.474496	0.37327	0.423883	0.287861	0.36378	0.314749	0.169237	0.446026	0.776592	0.308422	0.455516	0.582048	0.509292	0.601028	0.415975	0.665876	0.415975	0.368525	0.398577	0.434955	0.493476	0.374852	0.347964	0.733887	2.48003	1.34599	3.62357	2.00079	1.50257	1.5864	3.14433	1.79043	1.14986	1.19889	2.19533	1.21945	1.31277	1.28747
HRR1235954	Train	COREAD	NA	0.561187	0.471281	0.31177	0.340772	0.498833	0.395876	0.352373	0.45968	0.420528	0.337872	0.361074	0.288569	0.359624	0.245066	0.203013	0.488682	0.751149	0.30742	0.385725	0.545236	0.394426	0.519134	0.355273	0.600339	0.356723	0.388625	0.372674	0.406027	0.497383	0.374125	0.334972	0.816403	2.58697	1.37904	3.73979	2.11569	1.4936	1.4849	3.19456	1.67341	1.32249	1.41239	2.51591	1.34134	1.30074	1.26448
HRR1235955	Train	COREAD	NA	0.584292	0.50801	0.308376	0.371675	0.590784	0.370052	0.324607	0.37979	0.44958	0.355444	0.365183	0.301884	0.387905	0.324607	0.21911	0.511256	0.777433	0.322984	0.389528	0.590784	0.415497	0.485287	0.353821	0.574554	0.368429	0.384659	0.371675	0.397643	0.522617	0.37979	0.253193	0.81314	2.77863	1.39419	3.68753	2.09696	1.48345	1.45586	2.90361	1.63926	1.2611	1.19455	2.22518	1.18157	1.43963	1.21565
HRR1235956	Test	COREAD	NA	0.510574	0.426452	0.280407	0.318962	0.470849	0.399579	0.331814	0.375044	0.411263	0.354013	0.361023	0.258208	0.334151	0.240682	0.181096	0.417105	0.649609	0.290922	0.372707	0.542119	0.400748	0.518752	0.355182	0.545624	0.324804	0.34233	0.366865	0.393738	0.488375	0.358687	0.273396	0.70569	2.40682	1.31324	3.42096	1.83316	1.50485	1.46279	2.90571	1.60533	1.14383	1.20925	2.14511	1.16486	1.32609	1.27351
HRR1235957	Train	COREAD	NA	0.614154	0.438925	0.304525	0.367472	0.467846	0.384485	0.299422	0.406601	0.48656	0.369173	0.341953	0.318135	0.41851	0.282409	0.193944	0.501871	0.711126	0.323239	0.360667	0.578428	0.398095	0.518884	0.379381	0.539299	0.365771	0.353862	0.333447	0.370874	0.51378	0.358966	0.282409	0.755359	2.49915	1.30827	3.27322	1.8901	1.57707	1.39333	2.88704	1.63491	1.19088	1.15856	2.03471	1.16196	1.3576	1.19939
HRR1235958	Train	COREAD	IV	0.625631	0.434423	0.330407	0.318169	0.472665	0.40383	0.342644	0.396182	0.49408	0.308991	0.411479	0.278398	0.382415	0.286046	0.214152	0.558326	0.738826	0.350292	0.385474	0.590449	0.428305	0.546089	0.385474	0.602686	0.390063	0.387004	0.35947	0.408419	0.521614	0.351822	0.310521	0.775538	2.69985	1.41188	3.65742	1.97632	1.59391	1.44247	2.84517	1.74381	1.28797	1.16101	2.19506	1.20231	1.41799	1.2635
HRR1235959	Train	COREAD	NA	0.505214	0.405252	0.303939	0.295834	0.522775	0.40255	0.3215	0.405252	0.46604	0.336359	0.393095	0.302588	0.364727	0.249905	0.221538	0.406603	0.694332	0.312044	0.397147	0.567353	0.444426	0.560599	0.391744	0.544389	0.384989	0.376884	0.389042	0.387691	0.497109	0.382288	0.312044	0.728103	2.37343	1.30896	3.32712	1.84525	1.47647	1.45756	3.10558	1.66424	1.13606	1.17793	2.02896	1.1239	1.37516	1.25358
HRR1235960	Test	COREAD	IV	0.535637	0.426164	0.329723	0.308871	0.475688	0.368821	0.329723	0.345362	0.417041	0.311478	0.435287	0.255438	0.329723	0.241102	0.191578	0.506966	0.731126	0.308871	0.39228	0.530424	0.43268	0.54476	0.38837	0.607316	0.389673	0.346666	0.375337	0.368821	0.491327	0.372731	0.284109	0.718093	2.5218	1.33062	3.58395	1.89233	1.49874	1.55869	3.12129	1.67077	1.12731	1.24461	2.19989	1.15859	1.3228	1.32802
HRR1235961	Test	COREAD	IV	0.638118	0.474277	0.308711	0.296639	0.479451	0.405291	0.357001	0.391494	0.441509	0.329407	0.424262	0.277668	0.374248	0.28974	0.205233	0.488074	0.779539	0.332856	0.432886	0.596727	0.419088	0.613973	0.377697	0.581205	0.425987	0.355277	0.379422	0.394943	0.500147	0.389769	0.350103	0.758843	2.52488	1.42973	3.63037	2.05233	1.51251	1.49527	3.13195	1.73499	1.15034	1.16758	2.30067	1.15724	1.33832	1.26589
HRR1235962	Test	COREAD	I	0.534856	0.4178	0.370977	0.352969	0.489834	0.405194	0.35477	0.388986	0.45922	0.378181	0.385384	0.241315	0.378181	0.29354	0.205298	0.443012	0.714942	0.277333	0.428605	0.545661	0.52225	0.610492	0.450215	0.615894	0.387185	0.401592	0.374579	0.399791	0.518648	0.419601	0.369176	0.79598	2.42396	1.38126	3.61073	1.93773	1.53433	1.48391	3.19473	1.682	1.12554	1.14355	2.23847	1.19757	1.30562	1.27861
HRR1235963	Train	COREAD	NA	0.53544	0.403381	0.298934	0.326546	0.542643	0.370966	0.332549	0.348156	0.434595	0.314541	0.387774	0.253313	0.439397	0.288129	0.199289	0.501825	0.681905	0.326546	0.403381	0.560651	0.426191	0.483817	0.35776	0.618277	0.332549	0.31334	0.327747	0.33495	0.481416	0.352958	0.288129	0.656694	2.43229	1.32179	3.30868	1.89325	1.47306	1.35901	2.75043	1.62553	1.13331	1.1057	2.06853	1.20894	1.44785	1.27977
HRR1235964	Test	COREAD	NA	0.530494	0.418908	0.316467	0.321955	0.457323	0.398785	0.364029	0.369517	0.481103	0.345736	0.41159	0.279881	0.336589	0.272564	0.221344	0.475616	0.770131	0.331102	0.431713	0.543299	0.418908	0.609154	0.451835	0.631105	0.426225	0.395127	0.424395	0.429883	0.534153	0.400615	0.349395	0.795741	2.42564	1.31343	3.49943	1.9299	1.55124	1.4927	3.29089	1.78905	1.1305	1.17806	2.2482	1.11038	1.35185	1.29331
HRR1235965	Train	COREAD	NA	0.628967	0.461627	0.350067	0.405847	0.500096	0.376996	0.336603	0.400077	0.498173	0.336603	0.405847	0.33468	0.398153	0.311598	0.17311	0.511637	0.686671	0.336603	0.419311	0.561646	0.438546	0.515484	0.386613	0.627044	0.361608	0.365455	0.353914	0.405847	0.548182	0.39046	0.313522	0.852087	2.54857	1.38296	3.55645	1.98884	1.50991	1.39835	3.01981	1.62147	1.15599	1.16946	2.13887	1.10598	1.30987	1.27525
HRR1235966	Train	COREAD	III	0.581282	0.48347	0.33256	0.331163	0.408015	0.388453	0.363301	0.346533	0.431769	0.363301	0.385658	0.300422	0.373082	0.264092	0.205405	0.489059	0.737781	0.314395	0.409412	0.561719	0.469497	0.617612	0.406618	0.630188	0.380069	0.364698	0.380069	0.367493	0.480675	0.354917	0.297627	0.746164	2.61158	1.4043	3.82025	2.0289	1.51049	1.46019	3.20962	1.67258	1.15977	1.17234	2.3391	1.28133	1.32745	1.27155
HRR1235967	Test	COREAD	NA	0.586523	0.41191	0.286546	0.376091	0.447728	0.382807	0.284307	0.389523	0.508171	0.311171	0.364898	0.335796	0.360421	0.286546	0.208193	0.523842	0.682785	0.335796	0.367137	0.588762	0.416387	0.52608	0.373853	0.716364	0.355944	0.396239	0.349228	0.441012	0.519364	0.382807	0.304455	0.803671	2.47146	1.31632	3.50347	1.99687	1.49541	1.45512	2.92366	1.63421	1.22901	1.24916	2.14014	1.09022	1.27602	1.19096
HRR1235970	Test	COREAD	IV	0.558494	0.493161	0.320344	0.392	0.451011	0.41729	0.347742	0.402537	0.413075	0.36671	0.419398	0.316129	0.415183	0.290839	0.200215	0.537419	0.845118	0.339312	0.429935	0.668086	0.482623	0.628043	0.389892	0.644903	0.38357	0.410968	0.356172	0.40886	0.554279	0.368817	0.301376	0.84301	2.8009	1.39307	3.68396	2.09699	1.57643	1.41204	2.94632	1.71763	1.23501	1.20972	2.13492	1.22658	1.40783	1.25187
HRR1235972	Train	COREAD	IV	0.551584	0.385862	0.289396	0.343813	0.465013	0.378441	0.319078	0.435331	0.474907	0.358653	0.346286	0.269608	0.328972	0.296817	0.173143	0.497168	0.702466	0.319078	0.41307	0.603527	0.462539	0.460066	0.338866	0.618368	0.375968	0.338866	0.331445	0.42049	0.507062	0.380915	0.314131	0.868189	2.41411	1.33567	3.33671	2.02577	1.52613	1.35794	2.84944	1.60776	1.03391	1.07101	1.99609	1.06607	1.259	1.31341
HRR1235973	Train	COREAD	NA	0.513555	0.463792	0.290617	0.366257	0.471754	0.398105	0.330427	0.346351	0.475735	0.354313	0.308531	0.298579	0.362276	0.290617	0.161233	0.441897	0.734504	0.312512	0.412039	0.571281	0.465783	0.545404	0.394124	0.660854	0.421991	0.410048	0.38019	0.366257	0.461802	0.392133	0.286636	0.83403	2.37072	1.29782	3.31621	1.86711	1.60635	1.44313	2.84446	1.57849	1.22616	1.1565	2.05223	1.10076	1.35953	1.2401
HRR1235974	Train	COREAD	NA	0.551283	0.437041	0.326784	0.337411	0.398518	0.373278	0.342725	0.350695	0.398518	0.34671	0.341397	0.253723	0.29756	0.249738	0.174019	0.438369	0.763825	0.33077	0.442354	0.549954	0.419772	0.552611	0.393204	0.630986	0.348039	0.354681	0.393204	0.354681	0.488848	0.373278	0.333426	0.790393	2.59036	1.42005	3.64511	2.06166	1.56352	1.52632	3.09382	1.71761	1.18891	1.18758	2.30874	1.2447	1.30979	1.27791
HRR1235977	Train	COREAD	III	0.558659	0.44219	0.286239	0.373097	0.459956	0.359279	0.32572	0.394812	0.473775	0.302031	0.359279	0.311902	0.369149	0.274394	0.181614	0.432319	0.734351	0.292161	0.347435	0.582348	0.420475	0.495489	0.359279	0.625777	0.347435	0.329668	0.290187	0.412579	0.483645	0.380994	0.256628	0.842924	2.39651	1.24958	3.04005	1.94248	1.5674	1.37395	2.71039	1.59109	1.12127	1.1114	1.84772	1.06797	1.33052	1.23774
HRR1235978	Test	COREAD	NA	0.492432	0.412127	0.272731	0.315156	0.622737	0.407582	0.343945	0.357581	0.48031	0.363642	0.34546	0.277277	0.368187	0.275762	0.157578	0.401521	0.589403	0.30152	0.306065	0.450007	0.368187	0.484856	0.30758	0.490917	0.354551	0.342429	0.313641	0.359096	0.453037	0.303035	0.251519	0.625767	2.10458	1.17578	2.72428	1.58487	1.47426	1.27123	2.29397	1.42881	1.0788	1.02426	1.55608	1.02729	1.36517	1.21365
HRR1235979	Test	COREAD	IV	0.509791	0.382077	0.237335	0.303321	0.500213	0.341635	0.291613	0.332056	0.443806	0.334185	0.330992	0.272456	0.37782	0.282035	0.175607	0.441677	0.649212	0.284163	0.329928	0.47467	0.354406	0.48212	0.310771	0.510856	0.356535	0.313963	0.307578	0.356535	0.414006	0.338442	0.267135	0.666241	2.20626	1.18029	2.86611	1.65815	1.47616	1.32822	2.51596	1.60281	1.08025	1.09195	1.72201	1.01213	1.32716	1.19519
HRR1235980	Train	COREAD	NA	0.474711	0.380941	0.210983	0.329661	0.74137	0.401453	0.246147	0.407314	0.539178	0.376546	0.295962	0.353103	0.435152	0.285706	0.137725	0.436617	0.569947	0.28131	0.298892	0.407314	0.312079	0.401453	0.257868	0.432222	0.325265	0.351638	0.310614	0.334056	0.443943	0.342847	0.263729	0.685694	1.99848	1.10766	2.57135	1.58823	1.61607	1.29813	2.24755	1.37725	1.0974	1.04026	1.51937	1.02122	1.40362	1.20436
HRR1235986	Train	COREAD	IV	0.606825	0.491582	0.345728	0.370937	0.496984	0.408751	0.315117	0.336725	0.442964	0.325921	0.35113	0.271901	0.35113	0.307914	0.174665	0.464572	0.768884	0.356532	0.412353	0.574413	0.412353	0.532997	0.327721	0.606825	0.415954	0.360133	0.347529	0.385343	0.547403	0.345728	0.300711	0.781489	2.55515	1.3523	3.43207	2.00054	1.51976	1.43153	2.80904	1.69263	1.16863	1.09661	2.02215	1.10921	1.48735	1.24246
HRR1235987	Train	COREAD	IV	0.622738	0.479029	0.319353	0.33532	0.447094	0.347296	0.310038	0.409836	0.435118	0.352619	0.327337	0.291409	0.399191	0.266127	0.163668	0.5429	0.807696	0.324675	0.431126	0.666649	0.461731	0.502981	0.379231	0.621407	0.405844	0.351288	0.365925	0.37657	0.504311	0.35528	0.304716	0.806366	2.80365	1.44773	3.98526	2.24478	1.59011	1.43709	3.18421	1.75644	1.20955	1.22552	2.27938	1.31068	1.41447	1.26011
HRR1235988	Train	COREAD	III	0.578821	0.457873	0.280771	0.373642	0.514028	0.403879	0.328287	0.358524	0.470832	0.356364	0.39524	0.29373	0.354204	0.285091	0.174942	0.462193	0.779681	0.328287	0.384441	0.613378	0.427637	0.507548	0.373642	0.619857	0.442755	0.356364	0.321807	0.403879	0.526986	0.347725	0.287251	0.799119	2.54422	1.31963	3.32822	2.00212	1.43193	1.33906	2.81635	1.57664	1.01726	1.07773	1.92652	1.1382	1.49457	1.1706
HRR1235989	Train	COREAD	III	0.549148	0.494076	0.313124	0.363476	0.462606	0.336727	0.327286	0.402813	0.443724	0.350888	0.383932	0.305257	0.391799	0.284802	0.206127	0.498796	0.767863	0.374491	0.410681	0.596353	0.426416	0.547574	0.380785	0.623102	0.344594	0.374491	0.325712	0.390225	0.498796	0.368197	0.320992	0.712791	2.53175	1.34848	3.77795	2.08802	1.5373	1.4067	3.12023	1.71196	1.24778	1.18641	2.12421	1.29184	1.44604	1.21788
HRR1235990	Train	COREAD	IV	0.554638	0.398841	0.328732	0.43	0.500109	0.395725	0.341196	0.394167	0.458044	0.324058	0.369239	0.296015	0.33808	0.275761	0.179167	0.45337	0.729131	0.311594	0.378587	0.602935	0.456486	0.567102	0.392609	0.634095	0.389493	0.352102	0.359892	0.405073	0.503225	0.415979	0.311594	0.771196	2.59247	1.32895	3.7033	2.07522	1.57199	1.43801	3.05207	1.67949	1.10928	1.1233	2.2279	1.2604	1.31649	1.26507
HRR1235991	Train	COREAD	III	0.585553	0.495342	0.352644	0.375607	0.470739	0.370686	0.341163	0.382168	0.411691	0.32148	0.383808	0.293597	0.380527	0.252592	0.188624	0.536347	0.765976	0.352644	0.40349	0.616717	0.488781	0.592114	0.367406	0.656082	0.39693	0.429734	0.355924	0.383808	0.542908	0.375607	0.270634	0.757775	2.76046	1.40238	3.63469	2.1093	1.47454	1.4319	3.14919	1.68121	1.14158	1.14322	2.17983	1.18095	1.33349	1.25804
HRR1235992	Train	COREAD	III	0.620462	0.436052	0.305429	0.397633	0.482155	0.38995	0.305429	0.459103	0.489838	0.345768	0.380345	0.295824	0.409159	0.295824	0.190172	0.461024	0.856737	0.359215	0.366898	0.641592	0.453341	0.537862	0.32848	0.639671	0.397633	0.338084	0.316954	0.405317	0.520573	0.384187	0.286219	0.743402	2.57213	1.30816	3.57294	2.15529	1.50985	1.38691	2.86219	1.59245	1.16024	1.15448	2.03619	1.26013	1.37923	1.19866
HRR1235993	Train	COREAD	IV	0.631339	0.488056	0.355967	0.396266	0.503728	0.402982	0.364923	0.398504	0.508205	0.326863	0.398504	0.315669	0.474623	0.288804	0.199252	0.552981	0.855217	0.367161	0.427609	0.622383	0.465668	0.488056	0.299998	0.678353	0.398504	0.380594	0.349251	0.402982	0.626861	0.432086	0.338057	0.837307	2.65744	1.40148	3.70744	2.20521	1.50447	1.34551	2.82535	1.56939	1.19104	1.09477	2.11566	1.15298	1.33656	1.13283
HRR1235994	Test	COREAD	III	0.646919	0.442949	0.305955	0.365319	0.511447	0.397284	0.296822	0.410984	0.477959	0.327265	0.362275	0.261812	0.375974	0.2816	0.184182	0.456649	0.756515	0.305955	0.382063	0.595166	0.360753	0.476437	0.357708	0.50688	0.404895	0.382063	0.340964	0.382063	0.512969	0.400329	0.286167	0.712372	2.48874	1.4354	3.49793	2.01078	1.56935	1.48411	3.2209	1.7718	1.20555	1.16293	2.25585	1.2497	1.35168	1.3121
HRR1235995	Train	COREAD	IV	0.552273	0.432503	0.331364	0.331364	0.423187	0.383264	0.357979	0.375279	0.440488	0.339348	0.41121	0.320718	0.377941	0.284787	0.186309	0.501703	0.745236	0.334025	0.432503	0.568242	0.428511	0.52965	0.395241	0.593527	0.39391	0.353987	0.397903	0.377941	0.511019	0.372618	0.300756	0.737251	2.61232	1.44922	3.66363	2.10795	1.51443	1.45321	3.19653	1.72602	1.14314	1.22432	2.26498	1.22698	1.28819	1.32679
HRR1235996	Train	COREAD	II	0.534958	0.454909	0.314336	0.351432	0.486148	0.363146	0.361194	0.363146	0.421719	0.347527	0.392432	0.306527	0.351432	0.267479	0.232336	0.431481	0.798532	0.345575	0.415861	0.599387	0.449052	0.595482	0.411957	0.64234	0.411957	0.39829	0.408052	0.388528	0.519339	0.386575	0.337765	0.782913	2.36631	1.31787	3.5807	1.90945	1.51506	1.4233	3.12189	1.71421	1.08944	1.10311	2.08126	1.22025	1.25344	1.20658
HRR1235997	Train	COREAD	III	0.559849	0.424288	0.304572	0.39612	0.519357	0.371472	0.320417	0.415486	0.447175	0.332741	0.315135	0.248235	0.357388	0.234151	0.19718	0.450696	0.734142	0.299291	0.359149	0.584497	0.473583	0.499991	0.348585	0.672523	0.325698	0.343304	0.320417	0.410204	0.477104	0.410204	0.285206	0.758789	2.56862	1.29223	3.46825	2.02285	1.60032	1.48061	2.81157	1.6637	1.15491	0.99294	2.05982	1.14611	1.38202	1.28871
HRR1235998	Train	COREAD	IV	0.584982	0.475724	0.320943	0.341429	0.480277	0.341429	0.332324	0.323219	0.54401	0.348258	0.386953	0.323219	0.416543	0.279972	0.186648	0.484829	0.830811	0.295905	0.407439	0.673753	0.423372	0.566772	0.327772	0.691963	0.405162	0.366467	0.339153	0.427924	0.523524	0.368743	0.325496	0.80122	2.63356	1.37937	3.60777	2.17376	1.45676	1.48863	2.74509	1.7208	1.23597	1.12216	1.95297	1.16769	1.34068	1.31792
HRR1235999	Train	COREAD	IV	0.537871	0.422318	0.29576	0.345283	0.702947	0.401684	0.332902	0.381049	0.551627	0.330151	0.361791	0.306765	0.475968	0.28338	0.171954	0.484222	0.656175	0.321897	0.361791	0.533744	0.29576	0.463587	0.310892	0.533744	0.353537	0.337029	0.324649	0.372796	0.445704	0.335654	0.266872	0.724957	2.26704	1.24082	3.06215	1.79382	1.51869	1.41277	2.88882	1.53383	1.11701	1.13902	1.9699	1.12114	1.48706	1.18579
HRR1236000	Train	COREAD	III	0.614744	0.456992	0.278099	0.349656	0.63426	0.401698	0.307372	0.375677	0.513913	0.322009	0.331767	0.289483	0.430971	0.295988	0.172389	0.473255	0.767617	0.328514	0.377303	0.567581	0.302493	0.460245	0.326888	0.505782	0.388687	0.335019	0.323635	0.400072	0.518792	0.367545	0.278099	0.743222	2.53867	1.31894	3.27376	2.08493	1.5271	1.41977	2.78749	1.706	1.11727	1.11565	1.96295	1.19859	1.33032	1.26364
HRR1236001	Train	COREAD	IV	0.511362	0.340908	0.268963	0.288886	0.68735	0.358617	0.256788	0.29442	0.506934	0.35751	0.303275	0.261215	0.39625	0.253467	0.154958	0.390716	0.649717	0.284459	0.314344	0.481477	0.35751	0.446058	0.282245	0.485904	0.326519	0.31213	0.260108	0.31545	0.378541	0.355297	0.216941	0.633115	2.14174	1.15665	2.59555	1.56397	1.42783	1.19207	2.25907	1.40569	1.02494	0.930855	1.58057	0.961847	1.29058	1.08471
HRR1236002	Train	COREAD	III	0.533299	0.466238	0.29539	0.343291	0.539686	0.340098	0.316147	0.415143	0.464641	0.343291	0.322534	0.268246	0.405563	0.247489	0.167654	0.469431	0.726501	0.293794	0.373629	0.560443	0.423127	0.504559	0.335308	0.563637	0.381612	0.322534	0.341695	0.364049	0.466238	0.372032	0.28102	0.745661	2.3743	1.27417	3.16467	1.94159	1.58233	1.3556	2.70162	1.66057	1.15282	1.11131	1.93042	1.09853	1.36039	1.22946
HRR1236004	Train	COREAD	III	0.51214	0.427513	0.284522	0.309326	0.442103	0.372067	0.331213	0.345804	0.455235	0.322458	0.424594	0.309326	0.358935	0.283063	0.170713	0.443563	0.73538	0.347263	0.364772	0.547158	0.421676	0.554453	0.386658	0.601144	0.391035	0.334131	0.389576	0.364772	0.520894	0.361854	0.331213	0.773316	2.48337	1.30588	3.47117	1.84429	1.49702	1.42553	2.99551	1.69254	1.12496	1.13663	2.11568	1.17457	1.28837	1.31464
HRR1236005	Train	COREAD	IV	0.581978	0.467692	0.325275	0.358681	0.487033	0.356923	0.284835	0.39033	0.444835	0.344615	0.351648	0.29011	0.346374	0.288352	0.196923	0.515165	0.747253	0.323516	0.385055	0.631209	0.451868	0.52044	0.374505	0.654066	0.411429	0.363956	0.353407	0.369231	0.555604	0.372747	0.325275	0.771868	2.56527	1.34154	3.50418	2.11341	1.53143	1.39253	2.7956	1.67912	1.20967	1.06022	2.03253	1.20967	1.42418	1.2378
HRR1236006	Train	COREAD	IV	0.544475	0.432491	0.301199	0.301199	0.615913	0.442145	0.308922	0.341745	0.48076	0.32823	0.395806	0.283822	0.444075	0.301199	0.183422	0.45566	0.695075	0.310853	0.368776	0.538683	0.386153	0.542544	0.343676	0.585021	0.37843	0.334022	0.341745	0.349468	0.496206	0.33016	0.27803	0.722105	2.28988	1.21638	3.19734	1.78209	1.48476	1.35153	2.73782	1.55426	1.03103	1.06578	1.81492	1.10053	1.29168	1.20866
HRR1236007	Train	COREAD	IV	0.674778	0.455475	0.333172	0.381671	0.537714	0.375345	0.33528	0.381671	0.499758	0.394323	0.331063	0.326846	0.430171	0.278346	0.156042	0.51241	0.759125	0.314194	0.366911	0.600974	0.489214	0.552475	0.381671	0.693756	0.413302	0.381671	0.387997	0.331063	0.508192	0.35215	0.324737	0.712734	2.43974	1.24834	3.3043	1.96951	1.58362	1.36643	2.93318	1.57308	1.16188	1.11128	2.00114	1.19351	1.41493	1.20195
HRR1236008	Train	COREAD	III	0.635782	0.487798	0.332963	0.364478	0.465875	0.3727	0.349406	0.382291	0.422028	0.339814	0.324742	0.263082	0.367219	0.301448	0.215124	0.545347	0.74677	0.31378	0.386402	0.611118	0.413806	0.482317	0.346666	0.583714	0.326112	0.346666	0.345295	0.37133	0.487798	0.411066	0.283635	0.807059	2.69796	1.40722	3.727	2.24442	1.55246	1.40448	3.01996	1.78266	1.17839	1.13454	2.11288	1.19072	1.45243	1.26608
HRR1236009	Train	COREAD	IV	0.492941	0.417903	0.273599	0.309387	0.567978	0.379807	0.295534	0.325549	0.449072	0.342865	0.30246	0.270136	0.413285	0.234349	0.165083	0.409822	0.639553	0.282835	0.375189	0.469852	0.350946	0.480242	0.319777	0.536809	0.363645	0.314004	0.317468	0.31285	0.399432	0.329012	0.243584	0.669568	2.31463	1.19137	2.95418	1.75473	1.48344	1.32875	2.64018	1.62313	1.05861	0.996271	1.77205	1.05399	1.35992	1.18213
HRR1236010	Train	COREAD	IV	0.606839	0.427085	0.320314	0.364914	0.487904	0.356805	0.362211	0.366266	0.429788	0.340587	0.358157	0.285174	0.347344	0.277064	0.191918	0.468982	0.735234	0.333829	0.382484	0.560887	0.409515	0.525747	0.37843	0.578457	0.344641	0.350047	0.344641	0.379781	0.506825	0.340587	0.316259	0.752804	2.59224	1.41235	3.614	2.11921	1.46641	1.41911	3.03284	1.76645	1.16502	1.16773	2.19759	1.22044	1.42452	1.23665
HRR1236011	Train	COREAD	IV	0.580506	0.44938	0.278643	0.345572	0.493089	0.385183	0.320986	0.386549	0.483527	0.305961	0.363328	0.310058	0.38928	0.299131	0.172103	0.512211	0.723925	0.303229	0.359231	0.553188	0.402939	0.504016	0.31962	0.553188	0.31962	0.370158	0.325083	0.385183	0.487625	0.359231	0.270447	0.718461	2.59384	1.33585	3.47347	2.0106	1.51478	1.4219	2.99268	1.60903	1.18696	1.05857	2.07343	1.19379	1.40824	1.22248
HRR1236012	Train	COREAD	III	0.570771	0.412863	0.319105	0.315815	0.524714	0.348713	0.335554	0.363517	0.447405	0.355292	0.368451	0.296077	0.342133	0.264824	0.162842	0.478658	0.778025	0.363517	0.412863	0.551032	0.407928	0.598733	0.368451	0.667818	0.373386	0.368451	0.38161	0.332264	0.477013	0.376676	0.315815	0.725389	2.46731	1.31096	3.36705	1.85706	1.48532	1.49025	3.08907	1.64981	1.1547	1.15141	2.06925	1.23859	1.26491	1.24846
HRR1236013	Train	COREAD	IV	0.528658	0.380737	0.243106	0.317709	0.518368	0.347294	0.294556	0.34858	0.443764	0.29327	0.311278	0.259827	0.346007	0.250823	0.150494	0.40389	0.632846	0.298415	0.313851	0.477207	0.365302	0.460486	0.273976	0.538948	0.339576	0.30356	0.295843	0.346007	0.465631	0.318996	0.23796	0.695874	2.14036	1.16794	2.72818	1.7146	1.37503	1.28499	2.3989	1.48179	1.09205	1.05603	1.72232	1.05474	1.21038	1.16536
HRR1236014	Train	COREAD	IV	0.57346	0.4297	0.262243	0.338073	0.740916	0.43128	0.28278	0.375987	0.488152	0.394945	0.298578	0.323855	0.522907	0.309637	0.159558	0.489731	0.696682	0.28594	0.319115	0.537125	0.372828	0.467615	0.274882	0.503949	0.336493	0.328594	0.303318	0.382306	0.445498	0.317536	0.241706	0.654028	2.43444	1.23855	2.89731	1.81359	1.38073	1.2812	2.45182	1.5861	1.05371	1.07109	1.72354	1.1169	1.43602	1.20221
HRR1236015	Train	COREAD	IV	0.522911	0.419352	0.244196	0.327299	0.769663	0.38611	0.303007	0.416795	0.538253	0.387389	0.318349	0.3094	0.433415	0.278715	0.17132	0.444922	0.572773	0.288943	0.273601	0.483277	0.341362	0.401452	0.235246	0.432137	0.3094	0.317071	0.263373	0.354147	0.42958	0.315792	0.221182	0.617521	2.03795	1.09824	2.48159	1.66079	1.48563	1.1545	2.22717	1.44855	1.166	1.00235	1.58152	0.978061	1.39358	1.13404
HRR1236016	Train	COREAD	IV	0.534075	0.411834	0.24157	0.305601	0.6243	0.373998	0.264854	0.375453	0.481686	0.384184	0.323064	0.32743	0.465678	0.29687	0.167353	0.512246	0.603926	0.292504	0.314333	0.506425	0.38564	0.432207	0.312877	0.516612	0.356535	0.311422	0.277952	0.349259	0.989566	0.422021	0.256123	1.29662	2.25272	1.10744	2.82899	1.74047	1.53819	1.1933	2.39533	1.51054	1.01722	1.00412	1.71719	1.02158	2.4157	1.41013
HRR1236017	Train	COREAD	IV	0.504644	0.448172	0.277554	0.32922	0.552705	0.372475	0.300383	0.378483	0.456583	0.336429	0.337631	0.260733	0.3917	0.269143	0.16461	0.432552	0.675262	0.271546	0.331623	0.552705	0.383289	0.464993	0.307592	0.496233	0.36046	0.340034	0.342437	0.383289	0.425343	0.379684	0.269143	0.718517	2.1123	1.26041	3.14561	1.77587	1.47188	1.30727	2.8176	1.64129	1.10902	1.05254	1.87199	1.12343	1.18471	1.24839
HRR1236018	Test	COREAD	IV	0.559878	0.417164	0.299151	0.34169	0.731409	0.43912	0.277195	0.413047	0.532433	0.378741	0.362274	0.32934	0.395208	0.301895	0.153692	0.42677	0.699848	0.308756	0.347179	0.520083	0.337574	0.476171	0.323851	0.444609	0.34169	0.35953	0.293662	0.323851	0.430887	0.347179	0.264844	0.643585	2.2107	1.28168	3.00935	1.79079	1.52731	1.40656	2.71294	1.59867	1.0731	1.04977	1.92527	1.07996	1.33932	1.18014
HRR1236019	Train	COREAD	IV	0.604546	0.411931	0.249828	0.341369	0.808605	0.394767	0.299413	0.390953	0.564498	0.328019	0.339461	0.263178	0.516821	0.291784	0.165917	0.469143	0.690365	0.27462	0.331833	0.509192	0.394767	0.450072	0.286063	0.579754	0.329926	0.322298	0.291784	0.381417	0.463422	0.354718	0.284156	0.673202	2.42772	1.23389	2.9884	1.8289	1.5066	1.21863	2.43535	1.57144	1.09467	0.924937	1.63819	0.984057	1.39408	1.24342
HRR1236020	Test	COREAD	III	0.550744	0.450423	0.305059	0.348054	0.522081	0.333722	0.348054	0.386954	0.434044	0.315296	0.321438	0.278443	0.36648	0.24978	0.186311	0.487276	0.743198	0.339864	0.370575	0.528223	0.411523	0.548697	0.37467	0.532318	0.37467	0.409475	0.411523	0.339864	0.458612	0.380812	0.294822	0.704297	2.62474	1.28575	3.26966	1.96343	1.5212	1.36765	2.83971	1.54782	1.10968	1.21	2.00029	1.10968	1.53553	1.21614
HRR1236021	Train	COREAD	III	0.483244	0.466786	0.368043	0.321664	0.445841	0.412926	0.347098	0.362059	0.499701	0.356074	0.405446	0.272292	0.393477	0.272292	0.181029	0.481747	0.773489	0.315679	0.409934	0.584979	0.436864	0.584979	0.408438	0.644823	0.371035	0.37702	0.397965	0.435368	0.48474	0.405446	0.347098	0.739078	2.61819	1.40036	3.79114	2.08109	1.60981	1.41682	3.28995	1.82825	1.22232	1.25972	2.36685	1.21933	1.34201	1.24028
HRR1236022	Train	COREAD	IV	0.578663	0.462147	0.238907	0.329965	0.818549	0.434732	0.311362	0.378921	0.490542	0.349548	0.2908	0.300591	0.394587	0.288842	0.165472	0.491521	0.699095	0.323111	0.323111	0.473897	0.323111	0.428857	0.292758	0.458231	0.341715	0.284925	0.319195	0.342694	0.440606	0.353464	0.239886	0.656993	2.36067	1.22978	3.04214	1.8104	1.50883	1.33553	2.58979	1.57541	1.16516	1.06333	1.92496	1.1397	1.37665	1.22195
HRR1236023	Train	COREAD	IV	0.535687	0.458169	0.3309	0.322801	0.46164	0.377179	0.348255	0.360982	0.446599	0.355197	0.327429	0.27305	0.398005	0.251067	0.190904	0.453541	0.741632	0.352883	0.433872	0.565769	0.400319	0.491722	0.373709	0.547257	0.355197	0.345941	0.374865	0.351726	0.502135	0.351726	0.329743	0.705765	2.56852	1.39533	3.71279	2.02474	1.52954	1.49483	3.26156	1.76904	1.20211	1.18013	2.28275	1.20096	1.37913	1.30972
HRR1236024	Train	COREAD	IV	0.582462	0.441745	0.30459	0.379402	0.5504	0.398995	0.311715	0.393652	0.5219	0.36159	0.374058	0.302809	0.422151	0.322403	0.199498	0.553962	0.698242	0.308153	0.390089	0.571775	0.409683	0.512994	0.293903	0.593149	0.42037	0.329527	0.340215	0.390089	0.5219	0.429276	0.263622	0.82649	2.46166	1.35017	3.45559	2.0591	1.46417	1.36442	2.66828	1.68326	1.18096	1.06696	2.04129	1.17383	1.32523	1.28783
HRR1236025	Test	COREAD	III	0.587943	0.465386	0.298112	0.382577	0.447168	0.42895	0.324611	0.389202	0.462074	0.37264	0.354422	0.279894	0.375952	0.31633	0.192117	0.493541	0.796621	0.332892	0.389202	0.551507	0.387546	0.503478	0.375952	0.531633	0.412388	0.402451	0.364359	0.443856	0.483604	0.40742	0.342829	0.703875	2.32527	1.3531	3.53428	1.89632	1.61312	1.52368	3.0954	1.7688	1.17092	1.18914	2.18119	1.17754	1.30507	1.27194
HRR1236026	Train	COREAD	II	0.535132	0.407002	0.310904	0.346705	0.527595	0.333515	0.339168	0.367432	0.482373	0.350474	0.371201	0.301483	0.382506	0.248723	0.192195	0.465414	0.751823	0.314673	0.365548	0.574702	0.41077	0.584123	0.367432	0.650073	0.373085	0.34859	0.414539	0.382506	0.459761	0.386275	0.312789	0.781971	2.38737	1.29072	3.3182	1.92949	1.58467	1.38117	2.97714	1.677	1.2455	1.14375	2.24605	1.16825	1.36044	1.23796
HRR1236027	Train	COREAD	III	0.570531	0.449509	0.266536	0.31408	0.698757	0.414932	0.260773	0.376032	0.550361	0.340014	0.302554	0.292469	0.498494	0.262214	0.164244	0.484087	0.64689	0.31408	0.306877	0.525868	0.39188	0.425017	0.246366	0.448069	0.334251	0.324165	0.282384	0.364506	0.476883	0.358743	0.236281	0.669942	2.3873	1.2837	3.02554	1.85279	1.51565	1.30531	2.42044	1.44506	1.1281	1.02436	1.71736	1.04453	1.42777	1.24047
HRR1236028	Train	COREAD	IV	0.48638	0.369769	0.232227	0.290034	0.657809	0.408639	0.274087	0.387709	0.46545	0.338872	0.300001	0.268107	0.46545	0.250167	0.144519	0.421596	0.607975	0.311961	0.265117	0.446513	0.322925	0.397676	0.271097	0.43854	0.336878	0.320931	0.275084	0.315948	0.387709	0.327908	0.244187	0.577078	2.02127	1.13422	2.5236	1.51695	1.49402	1.2598	2.28639	1.44917	1.04951	0.987711	1.67642	0.966781	1.40532	1.1701
HRR1236029	Train	COREAD	IV	0.568702	0.377127	0.263868	0.318088	0.578341	0.39761	0.326522	0.353029	0.477131	0.333751	0.361463	0.310858	0.420502	0.302424	0.177117	0.44219	0.633765	0.302424	0.377127	0.500024	0.367488	0.454239	0.302424	0.514483	0.361463	0.315678	0.2964	0.344595	0.454239	0.356644	0.255434	0.715697	2.33023	1.24223	3.12063	1.84467	1.53863	1.34585	2.84833	1.62658	1.10126	1.18078	2.04588	1.06029	1.32416	1.2109
HRR1236030	Train	COREAD	IV	0.553015	0.534856	0.328508	0.343365	0.493587	0.379682	0.33346	0.37473	0.449015	0.31365	0.368127	0.295492	0.361523	0.255873	0.181587	0.490285	0.828697	0.325206	0.394539	0.701586	0.391238	0.528253	0.348317	0.587682	0.411047	0.353269	0.381333	0.412698	0.513396	0.382984	0.305396	0.77092	2.7172	1.44114	3.75555	2.0899	1.56165	1.44279	3.00609	1.75974	1.18197	1.18362	2.26158	1.22654	1.34374	1.23149
HRR1236031	Train	COREAD	II	0.609601	0.487681	0.292972	0.329366	0.482221	0.376679	0.360301	0.385777	0.49132	0.334825	0.36758	0.294792	0.351203	0.298431	0.198348	0.453106	0.807948	0.393056	0.444008	0.591404	0.411253	0.638716	0.393056	0.658733	0.400335	0.420352	0.36576	0.36758	0.529534	0.407614	0.334825	0.733341	2.49299	1.42119	3.57572	2.00895	1.54129	1.51581	3.15719	1.75419	1.15915	1.22466	2.33832	1.24286	1.26287	1.30109
HRR1236032	Test	ESCA	NA	0.547612	0.456343	0.334652	0.336342	0.481696	0.398878	0.343102	0.344793	0.481696	0.31606	0.385356	0.260285	0.348173	0.273806	0.158875	0.518879	0.772403	0.385356	0.414089	0.535781	0.42423	0.554372	0.446202	0.620289	0.410709	0.373525	0.375215	0.380286	0.483386	0.415779	0.310989	0.745361	2.51158	1.3572	3.90765	2.07214	1.60734	1.49748	3.12342	1.7341	1.11889	1.22199	2.302	1.15945	1.31663	1.19325
HRR1236036	Train	ESCA	I	0.611295	0.411354	0.291717	0.367105	0.462159	0.355633	0.309745	0.380216	0.429381	0.355633	0.33105	0.314661	0.355633	0.285162	0.180275	0.44577	0.742404	0.33105	0.416271	0.553935	0.444131	0.553935	0.347438	0.596545	0.344161	0.349077	0.376938	0.396604	0.486742	0.404799	0.303189	0.735848	2.4501	1.33731	3.43014	2.03874	1.42417	1.36681	2.86309	1.64869	1.10951	1.09804	2.1551	1.22095	1.29634	1.17506
HRR1236037	Train	ESCA	I	0.447406	0.39232	0.292897	0.251246	0.365449	0.349326	0.314394	0.307676	0.409787	0.325142	0.378885	0.260651	0.311706	0.232436	0.185412	0.333203	0.634161	0.314394	0.382915	0.483682	0.44875	0.554891	0.407099	0.599229	0.341265	0.361418	0.374854	0.377541	0.417848	0.35067	0.276774	0.614008	1.98175	1.21861	3.07004	1.59212	1.52494	1.51016	3.25142	1.55988	1.02379	1.17427	2.09864	1.08425	1.21458	1.22264
HRR1236038	Train	ESCA	I	0.676119	0.528423	0.375804	0.364317	0.47755	0.372522	0.333136	0.361035	0.49232	0.382368	0.362676	0.283904	0.377445	0.283904	0.195287	0.497243	0.802481	0.347906	0.413549	0.669555	0.4316	0.505448	0.375804	0.597348	0.370881	0.397138	0.365958	0.402061	0.536629	0.365958	0.293751	0.774583	2.78489	1.52783	3.8122	2.22857	1.56558	1.54424	3.13936	1.83799	1.15039	1.17664	2.222	1.28824	1.41952	1.27675
HRR1236039	Train	ESCA	II	0.558998	0.428565	0.346268	0.374218	0.389746	0.430118	0.343162	0.354032	0.437881	0.329187	0.374218	0.287263	0.326082	0.265524	0.177016	0.549681	0.756199	0.324529	0.409932	0.593158	0.425459	0.631978	0.409932	0.594711	0.377323	0.405273	0.377323	0.445645	0.535706	0.422354	0.298132	0.781044	2.58847	1.30588	3.73752	2.12574	1.50464	1.3711	3.03101	1.60091	1.08849	1.09781	2.30897	1.22048	1.29967	1.27948
HRR1236040	Train	ESCA	IV	0.69115	0.562291	0.319217	0.369004	0.512505	0.410004	0.341182	0.440754	0.55497	0.374861	0.367539	0.325075	0.414397	0.300182	0.185966	0.549113	0.836116	0.370468	0.385111	0.705793	0.338253	0.465648	0.32361	0.527148	0.424647	0.386575	0.412933	0.417326	0.483219	0.404147	0.287003	0.799508	2.82024	1.46284	3.82036	2.18034	1.68248	1.6532	3.23757	1.85966	1.21683	1.1773	2.23892	1.31494	1.50237	1.33544
HRR1236041	Test	ESCA	II	0.583206	0.499891	0.353098	0.345163	0.444347	0.317391	0.345163	0.412608	0.472119	0.32731	0.374918	0.317391	0.376902	0.242011	0.190435	0.503858	0.854972	0.313424	0.442364	0.634782	0.444347	0.519728	0.38682	0.654619	0.44038	0.404674	0.398723	0.47807	0.593125	0.361032	0.335244	0.799429	2.70973	1.48777	3.71348	2.21579	1.65043	1.56712	3.23739	1.7516	1.22196	1.09103	2.22769	1.2041	1.40644	1.3866
HRR1236042	Train	ESCA	III	0.599064	0.444618	0.307332	0.341654	0.421217	0.372855	0.369735	0.366615	0.424337	0.336973	0.361934	0.282371	0.352574	0.277691	0.182527	0.516381	0.764431	0.351014	0.429017	0.652106	0.461778	0.589704	0.436817	0.677067	0.408736	0.363495	0.360374	0.433697	0.513261	0.396256	0.327613	0.775351	2.72699	1.37285	3.72855	2.14509	1.4727	1.48206	3.02808	1.73167	1.16069	1.17629	2.36817	1.24025	1.34321	1.20593
HRR1236043	Train	ESCA	III	0.497115	0.460538	0.284303	0.354132	0.418974	0.379071	0.282641	0.335844	0.384059	0.337506	0.370758	0.30758	0.319218	0.294279	0.164597	0.458876	0.771443	0.300929	0.412323	0.580245	0.408998	0.555306	0.405673	0.66005	0.337506	0.360783	0.369096	0.355795	0.498778	0.370758	0.329193	0.736529	2.45565	1.32176	3.39169	2.02338	1.43316	1.43648	2.85135	1.57115	1.15384	1.09897	2.10651	1.18044	1.31179	1.20538
HRR1236044	Test	ESCA	IV	0.633432	0.470454	0.344439	0.362922	0.584707	0.356201	0.329318	0.403246	0.497337	0.35284	0.302435	0.294034	0.448611	0.300754	0.144497	0.544382	0.769528	0.359561	0.389805	0.549423	0.428449	0.468774	0.342759	0.576306	0.413327	0.332678	0.406607	0.35116	0.61159	0.356201	0.299074	0.853538	2.54885	1.47185	3.41751	1.98935	1.60122	1.41472	2.7992	1.7306	1.08204	1.12405	1.95238	1.21646	1.5861	1.32567
HRR1236045	Train	ESCA	III	0.645009	0.503314	0.373426	0.377854	0.518074	0.367522	0.332098	0.426562	0.47527	0.35719	0.37933	0.299627	0.41623	0.271583	0.199259	0.531357	0.801464	0.360142	0.425086	0.599253	0.405898	0.50479	0.330622	0.569733	0.417706	0.355714	0.37195	0.383758	0.513646	0.36457	0.295199	0.674529	2.77929	1.36087	3.73426	2.27598	1.59702	1.4937	3.00069	1.75938	1.21769	1.17784	2.06344	1.31216	1.38005	1.30625
HRR1236046	Test	ESCA	IV	0.520917	0.416733	0.3032	0.320564	0.480846	0.335257	0.317893	0.33125	0.456804	0.325907	0.379334	0.271144	0.320564	0.269808	0.160282	0.39937	0.764011	0.319229	0.428755	0.57568	0.386013	0.552973	0.391355	0.543623	0.391355	0.377999	0.414062	0.375327	0.464818	0.360635	0.301865	0.686542	2.39488	1.38911	3.49281	1.90736	1.58011	1.61484	3.18561	1.79382	1.07255	1.19277	2.13442	1.17674	1.30897	1.3437
HRR1236047	Test	ESCA	IV	0.670261	0.492799	0.311242	0.360385	0.58153	0.368576	0.316702	0.398608	0.479148	0.36448	0.338543	0.335813	0.408163	0.279844	0.177462	0.520101	0.72896	0.29486	0.36175	0.610197	0.335813	0.455942	0.296226	0.495529	0.383592	0.301686	0.354925	0.394512	0.518736	0.353559	0.268924	0.686643	2.59368	1.41697	3.45232	2.12409	1.62173	1.4511	2.74384	1.66132	1.21766	1.12484	1.95072	1.29411	1.58078	1.34462
HRR1236048	Test	ESCA	III	0.684386	0.462507	0.360943	0.367193	0.520321	0.376568	0.376568	0.371881	0.503133	0.359381	0.353131	0.301567	0.426569	0.275004	0.189065	0.534383	0.801575	0.335943	0.412506	0.626572	0.385944	0.506258	0.342193	0.600009	0.417194	0.368756	0.360943	0.403131	0.539071	0.387506	0.298442	0.807825	2.77817	1.51096	3.75943	2.24847	1.53127	1.48909	3.0188	1.74846	1.23127	1.18908	2.14378	1.28127	1.47659	1.34221
HRR1236049	Test	ESCA	IV	0.519361	0.432492	0.356714	0.316052	0.491637	0.397375	0.373348	0.399224	0.462065	0.362259	0.369652	0.336383	0.378893	0.29757	0.223639	0.502726	0.794751	0.32899	0.382589	0.567415	0.473154	0.587746	0.343776	0.589594	0.412162	0.36041	0.351169	0.417706	0.534147	0.397375	0.301266	0.737455	2.49145	1.37695	3.67803	2.08114	1.42501	1.48045	3.05702	1.67267	1.11265	1.10341	2.08668	1.25682	1.27345	1.20876
HRR1236050	Test	ESCA	NA	0.668728	0.449473	0.324497	0.453858	0.506479	0.355193	0.353001	0.372733	0.469206	0.392466	0.331075	0.357386	0.379311	0.322305	0.186367	0.602951	0.859479	0.357386	0.434125	0.690653	0.388081	0.554715	0.320112	0.583218	0.427547	0.363963	0.361771	0.425355	0.563485	0.353001	0.304764	0.820014	2.71876	1.42077	3.5892	2.3263	1.5896	1.38131	2.63764	1.67292	1.26072	1.10066	1.9426	1.19932	1.48874	1.29141
HRR1236051	Train	ESCA	NA	0.57939	0.41696	0.34328	0.360025	0.492314	0.455474	0.358351	0.373422	0.447101	0.318162	0.378445	0.284671	0.395191	0.32486	0.227737	0.490639	0.802103	0.28802	0.386818	0.637999	0.41696	0.557621	0.366724	0.624602	0.411936	0.396865	0.415285	0.427007	0.530828	0.360025	0.318162	0.766938	2.76968	1.46522	3.67059	2.13838	1.62095	1.47694	3.07278	1.70468	1.13869	1.20734	2.25225	1.30279	1.42503	1.29777
HRR1236052	Test	ESCA	III	0.581344	0.434683	0.266817	0.378139	0.514198	0.360469	0.355168	0.388741	0.485926	0.3481	0.40111	0.3481	0.411712	0.305692	0.157263	0.54247	0.821656	0.321595	0.342799	0.593713	0.406411	0.572509	0.38344	0.586645	0.399343	0.40111	0.346333	0.413479	0.515965	0.385207	0.291555	0.814588	2.60456	1.45071	3.69657	2.1204	1.53022	1.49665	3.00214	1.65922	1.20863	1.11675	2.16811	1.17152	1.36059	1.16269
HRR1236053	Train	ESCA	NA	0.55287	0.46356	0.350151	0.323216	0.473484	0.395515	0.335975	0.36291	0.440878	0.335975	0.350151	0.269347	0.372833	0.2495	0.18996	0.459307	0.786776	0.328887	0.425285	0.544364	0.477736	0.58264	0.387009	0.626586	0.394097	0.381339	0.394097	0.384174	0.460725	0.372833	0.348733	0.714478	2.59991	1.34106	3.68863	2.02435	1.48991	1.5126	3.17829	1.67846	1.18371	1.1667	2.22707	1.25317	1.3439	1.28294
HRR1236054	Train	ESCA	III	0.570456	0.470402	0.294188	0.368855	0.373335	0.352428	0.343468	0.385282	0.433069	0.361388	0.403202	0.268801	0.331521	0.265814	0.192641	0.450989	0.727256	0.340481	0.415148	0.594349	0.409175	0.521176	0.404695	0.655576	0.362882	0.368855	0.370348	0.401708	0.524162	0.415148	0.338988	0.82283	2.45505	1.44406	3.6557	1.98316	1.50529	1.52769	3.05089	1.73078	1.13942	1.16928	2.27137	1.24097	1.29025	1.26187
HRR1236055	Train	ESCA	NA	0.567689	0.413151	0.356383	0.380036	0.501459	0.354806	0.357959	0.387921	0.471497	0.372152	0.375306	0.301191	0.370575	0.250729	0.204999	0.474651	0.849957	0.356383	0.416305	0.573997	0.413151	0.564535	0.365844	0.624458	0.411575	0.368998	0.357959	0.414728	0.55192	0.398959	0.340613	0.810534	2.63345	1.40661	3.60483	2.0563	1.52488	1.44445	3.07656	1.74249	1.20949	1.20476	2.13987	1.17953	1.39242	1.30253
HRR1236056	Train	ESCA	NA	0.596734	0.466786	0.367616	0.348807	0.504403	0.357357	0.32487	0.379585	0.500983	0.353937	0.353937	0.297512	0.331709	0.295802	0.189792	0.466786	0.777977	0.328289	0.446268	0.617252	0.459947	0.555698	0.369325	0.581346	0.403522	0.381294	0.406942	0.417201	0.523211	0.379585	0.314611	0.789946	2.60922	1.40891	3.48978	2.12191	1.49611	1.51492	2.96144	1.71155	1.16953	1.1302	2.11336	1.23108	1.32	1.30803
HRR1236057	Train	ESCA	NA	0.631178	0.454181	0.300561	0.348985	0.562717	0.415776	0.268835	0.38238	0.45919	0.337296	0.364013	0.280524	0.409097	0.235439	0.195365	0.484237	0.718007	0.30557	0.333957	0.53934	0.38572	0.54101	0.350655	0.597783	0.375701	0.277184	0.332287	0.404088	0.4642	0.355664	0.273845	0.763091	2.3928	1.27905	3.1609	1.87016	1.47442	1.40763	2.86034	1.60967	1.08202	1.14881	1.94697	1.1772	1.31913	1.20892
HRR1236058	Train	ESCA	NA	0.584537	0.436033	0.300167	0.357041	0.46447	0.350722	0.341243	0.418655	0.45815	0.322285	0.352302	0.27331	0.380739	0.28121	0.197479	0.488167	0.73936	0.320705	0.394957	0.584537	0.45973	0.571898	0.350722	0.611394	0.412335	0.339663	0.388638	0.394957	0.492907	0.387058	0.315966	0.793074	2.66675	1.41395	3.49616	2.09801	1.62406	1.49294	3.23549	1.67146	1.13432	1.16117	2.25126	1.21647	1.40921	1.28124
HRR1236061	Train	ESCA	IV	0.570124	0.43704	0.308885	0.358176	0.473186	0.405823	0.320386	0.361462	0.432111	0.349961	0.37132	0.261238	0.35489	0.272739	0.164301	0.463328	0.713065	0.340103	0.364748	0.561909	0.395965	0.484687	0.276025	0.593126	0.366391	0.359819	0.331887	0.392679	0.499474	0.381178	0.310528	0.767284	2.36429	1.28483	3.18415	1.87303	1.56579	1.33248	2.89169	1.64794	1.1386	1.05974	1.89767	1.24211	1.39656	1.21583
HRR1236062	Train	ESCA	II	0.546966	0.430464	0.323835	0.361353	0.50155	0.390972	0.304089	0.359378	0.511423	0.311988	0.335683	0.258673	0.398871	0.282369	0.195486	0.507474	0.77602	0.337658	0.40282	0.618052	0.45416	0.550915	0.375175	0.590407	0.430464	0.347531	0.347531	0.432439	0.511423	0.381099	0.311988	0.724681	2.5275	1.21438	3.51875	1.9825	1.5244	1.45923	2.79802	1.57771	1.06431	1.09196	2.03384	1.07419	1.29139	1.24005
HRR1236063	Train	ESCA	IV	0.603558	0.512495	0.328251	0.370606	0.542143	0.376959	0.296485	0.374841	0.468022	0.36637	0.315544	0.266836	0.389665	0.279543	0.188479	0.472258	0.745447	0.340957	0.368488	0.567556	0.402372	0.556967	0.334604	0.6205	0.400254	0.313427	0.324015	0.379077	0.425667	0.364252	0.292249	0.768742	2.50106	1.27277	3.21898	1.92715	1.57984	1.45701	2.65989	1.57772	1.11182	1.07793	1.80008	1.08217	1.36595	1.169
HRR1236064	Train	ESCA	III	0.566525	0.460207	0.309842	0.337181	0.502734	0.363001	0.346294	0.405529	0.457169	0.334143	0.353888	0.258202	0.369077	0.268834	0.185298	0.461725	0.726002	0.340219	0.394897	0.569563	0.420717	0.561968	0.372114	0.513366	0.3387	0.328068	0.329587	0.369077	0.519441	0.407047	0.303767	0.70322	2.50608	1.43378	3.43864	1.92436	1.46112	1.34569	2.91464	1.65097	1.1133	1.09204	2.0565	1.18469	1.33657	1.25608
HRR1236065	Train	ESCA	IV	0.602372	0.454384	0.283469	0.348083	0.575276	0.427288	0.323071	0.410613	0.471059	0.350168	0.318903	0.306397	0.358505	0.270963	0.156325	0.464806	0.787878	0.348083	0.333493	0.596119	0.454384	0.544011	0.360589	0.573191	0.471059	0.366842	0.37518	0.396023	0.550264	0.348083	0.302228	0.82748	2.53872	1.44236	3.45374	1.95093	1.53615	1.41109	2.8076	1.65913	1.15264	1.09636	2.11351	1.15889	1.41318	1.23392
HRR1236066	Train	ESCA	III	0.569462	0.423226	0.32172	0.333763	0.483441	0.330323	0.299355	0.352688	0.459355	0.328602	0.39914	0.306237	0.354409	0.266667	0.185806	0.455914	0.748387	0.306237	0.392258	0.576344	0.48	0.564301	0.416344	0.607312	0.368172	0.395699	0.363011	0.387097	0.492043	0.383656	0.304516	0.789677	2.5772	1.30409	3.67312	1.99054	1.57935	1.47957	2.96602	1.64129	1.19398	1.16473	2.19871	1.15269	1.35226	1.25763
HRR1236067	Test	ESCA	IV	0.592997	0.423569	0.336973	0.419804	0.47628	0.359563	0.32003	0.416039	0.474398	0.389684	0.372741	0.340738	0.399096	0.269202	0.190136	0.444277	0.835843	0.32756	0.408509	0.630648	0.440512	0.551581	0.404744	0.625	0.336973	0.368976	0.372741	0.431099	0.521461	0.397214	0.30497	0.813253	2.78614	1.42696	3.7067	2.14232	1.57191	1.44202	2.97063	1.7244	1.12387	1.12764	2.19503	1.25941	1.37801	1.282
HRR1236068	Train	ESCA	IV	0.538835	0.488581	0.337819	0.343403	0.482997	0.355966	0.379697	0.348987	0.449495	0.36853	0.376905	0.268022	0.36155	0.284773	0.181473	0.484393	0.791501	0.351778	0.452287	0.61282	0.414596	0.531855	0.382489	0.590485	0.400637	0.36155	0.365738	0.392261	0.503937	0.353174	0.332235	0.787314	2.79608	1.43364	3.84164	2.22653	1.53414	1.49925	3.29862	1.74493	1.18237	1.19912	2.37869	1.22564	1.33732	1.35128
HRR1236069	Train	ESCA	IV	0.580416	0.460123	0.312763	0.342837	0.437568	0.354866	0.341333	0.375917	0.466137	0.369903	0.357873	0.284193	0.378925	0.309756	0.178937	0.464634	0.768375	0.314267	0.396969	0.593949	0.431553	0.527788	0.380428	0.648081	0.405991	0.342837	0.398472	0.41802	0.563876	0.399976	0.324792	0.744316	2.70811	1.42247	3.67948	2.13822	1.57885	1.50066	3.1562	1.70967	1.12324	1.21797	2.12769	1.23902	1.32624	1.24654
HRR1236070	Train	ESCA	IV	0.666365	0.499774	0.355806	0.366089	0.468924	0.417506	0.310559	0.40928	0.485377	0.345523	0.382543	0.292049	0.450413	0.244745	0.209782	0.549134	0.752746	0.285879	0.417506	0.654025	0.41545	0.542964	0.370203	0.651968	0.394883	0.39694	0.335239	0.423677	0.542964	0.320842	0.271482	0.723952	2.65106	1.34507	3.37913	1.94973	1.43351	1.38415	2.88141	1.68648	1.16203	1.09621	2.04229	1.17025	1.28337	1.19288
HRR1236071	Train	ESCA	III	0.550382	0.434356	0.249903	0.339154	0.653021	0.400143	0.266266	0.423943	0.507244	0.357005	0.319817	0.310892	0.412043	0.287091	0.177015	0.429893	0.623271	0.281141	0.296016	0.531045	0.367417	0.406093	0.261803	0.57567	0.328742	0.351055	0.291554	0.343617	0.489394	0.319817	0.251391	0.712522	2.14649	1.16175	2.60613	1.62586	1.49496	1.29117	2.26549	1.47562	1.07399	1.00556	1.65263	0.9773	1.30902	1.1677
HRR1236072	Train	ESCA	IV	0.534593	0.446568	0.31775	0.325264	0.470184	0.361763	0.359616	0.364983	0.447641	0.31453	0.371424	0.278031	0.359616	0.264076	0.195373	0.447641	0.713864	0.323117	0.392894	0.537813	0.376791	0.488433	0.34244	0.531372	0.351028	0.335999	0.353175	0.335999	0.461596	0.360689	0.322044	0.742848	2.61607	1.38372	3.70565	2.11905	1.59412	1.48355	3.2462	1.81203	1.21196	1.17546	2.33911	1.16258	1.34292	1.29784
HRR1236073	Train	ESCA	IV	0.596149	0.441646	0.294431	0.361479	0.55971	0.368767	0.327955	0.395003	0.502864	0.360022	0.352734	0.285685	0.416867	0.311922	0.185112	0.537846	0.722958	0.33087	0.360022	0.549507	0.383343	0.530558	0.335243	0.561167	0.37897	0.37897	0.33087	0.403749	0.507237	0.368767	0.300261	0.741907	2.67465	1.34972	3.55795	2.16742	1.4532	1.41968	2.96325	1.65581	1.12088	1.12671	2.08579	1.20687	1.31036	1.26518
HRR1236074	Test	ESCA	I	0.632858	0.484445	0.310829	0.400437	0.526448	0.397637	0.296827	0.422839	0.476044	0.347232	0.369634	0.32763	0.380835	0.32483	0.198818	0.568452	0.792473	0.344432	0.358433	0.596455	0.487245	0.562852	0.308028	0.65526	0.392036	0.347232	0.344432	0.459242	0.588054	0.350032	0.316429	0.806474	2.60424	1.36373	3.39951	1.97698	1.48694	1.36373	2.39982	1.60175	1.16491	1.0865	1.86777	1.1173	1.34692	1.24611
HRR1236075	Train	ESCA	I	0.588749	0.475528	0.321871	0.355837	0.415683	0.339663	0.338045	0.333193	0.473911	0.355837	0.370394	0.312166	0.367159	0.273348	0.181154	0.448032	0.761815	0.34775	0.388186	0.616246	0.48038	0.590367	0.409213	0.62595	0.405978	0.393039	0.427005	0.380099	0.517582	0.333193	0.34775	0.752111	2.48763	1.41041	3.5794	2.05739	1.48643	1.53495	3.17827	1.71287	1.11927	1.15485	2.13502	1.10957	1.25837	1.29881
HRR1236076	Train	ESCA	I	0.590695	0.490967	0.335622	0.406582	0.531242	0.393157	0.326033	0.373979	0.512063	0.362472	0.393157	0.281922	0.427678	0.297265	0.18603	0.490967	0.671244	0.312608	0.385486	0.588777	0.485213	0.521652	0.393157	0.661655	0.38165	0.356718	0.373979	0.42576	0.536995	0.362472	0.33754	0.774807	2.62936	1.39811	3.47129	2.15373	1.60523	1.40386	2.97841	1.67427	1.17755	1.11618	2.10771	1.27345	1.43263	1.29838
HRR1236077	Train	ESCA	II	0.569219	0.443929	0.344934	0.329466	0.420727	0.354215	0.361949	0.365043	0.445476	0.334107	0.402166	0.298531	0.355762	0.252127	0.170147	0.499613	0.79505	0.341841	0.428461	0.614076	0.473318	0.549111	0.392885	0.614076	0.392885	0.351121	0.411446	0.389791	0.499613	0.374323	0.306265	0.742459	2.5058	1.44934	3.69992	2.09126	1.57463	1.50503	3.12297	1.64733	1.16319	1.12606	2.15313	1.17865	1.31168	1.30549
HRR1236078	Train	ESCA	I	0.634249	0.458819	0.296883	0.436328	0.589267	0.436328	0.330619	0.375602	0.517296	0.364356	0.337367	0.292385	0.395844	0.258648	0.213666	0.578022	0.742207	0.357609	0.391345	0.562278	0.483559	0.528541	0.319374	0.609509	0.418335	0.359858	0.377851	0.398093	0.519545	0.395844	0.290135	0.775944	2.75516	1.34047	3.53111	2.0287	1.50915	1.41244	2.78215	1.60362	1.22801	1.16054	2.02195	1.2775	1.47767	1.30224
HRR1236079	Train	ESCA	I	0.603003	0.477726	0.332403	0.399218	0.430955	0.390866	0.364141	0.40757	0.464363	0.369152	0.365811	0.280622	0.412581	0.292315	0.187081	0.509463	0.793425	0.3608	0.400889	0.597992	0.380844	0.556233	0.412581	0.609685	0.387526	0.352448	0.375833	0.397548	0.549552	0.375833	0.330733	0.841866	2.71101	1.54676	3.82181	2.17482	1.52839	1.38641	3.05344	1.72382	1.23106	1.14253	2.23161	1.28785	1.38641	1.23774
HRR1236080	Train	ESCA	II	0.663437	0.515036	0.301165	0.362271	0.608878	0.366636	0.292436	0.408101	0.447383	0.390642	0.312077	0.303348	0.449566	0.270612	0.205142	0.576142	0.792196	0.31426	0.38846	0.678713	0.456113	0.493213	0.336083	0.576142	0.373183	0.30553	0.366636	0.447383	0.584872	0.386277	0.248789	0.835843	2.89599	1.4098	3.50487	2.15399	1.50146	1.23303	2.68648	1.6455	1.15228	1.09554	1.95757	1.2243	1.4229	1.1872
HRR1236081	Train	ESCA	II	0.679354	0.451427	0.269971	0.413808	0.61518	0.39168	0.274397	0.420447	0.462492	0.380615	0.356274	0.30759	0.42266	0.300952	0.154902	0.548794	0.721399	0.369551	0.365125	0.559858	0.444789	0.588626	0.334145	0.641735	0.385041	0.389467	0.305377	0.373977	0.526665	0.351848	0.281036	0.902855	2.55809	1.3233	3.31932	1.99823	1.3919	1.28126	2.75061	1.52246	1.19053	1.10201	1.94733	1.12193	1.42952	1.26355
HRR1236082	Train	ESCA	I	0.592296	0.46839	0.317253	0.328146	0.475198	0.356739	0.355378	0.381248	0.404395	0.349931	0.339038	0.291382	0.405757	0.262789	0.202878	0.55281	0.770666	0.328146	0.41665	0.614082	0.445243	0.526939	0.373078	0.624974	0.373078	0.371717	0.354016	0.37444	0.494261	0.379886	0.359462	0.752965	2.81443	1.41606	3.88465	2.26843	1.53452	1.35752	3.17389	1.75646	1.22816	1.17506	2.3011	1.22952	1.38611	1.30033
HRR1236083	Train	ESCA	II	0.64986	0.482705	0.313843	0.431534	0.557754	0.359896	0.356485	0.452002	0.469059	0.332606	0.315549	0.322372	0.409361	0.324077	0.211503	0.569694	0.786314	0.289964	0.402538	0.63792	0.44518	0.523641	0.303609	0.63792	0.417889	0.405949	0.392304	0.429829	0.544109	0.419595	0.310432	0.782902	2.92693	1.40206	3.87187	2.33847	1.55557	1.46517	3.01562	1.65962	1.15815	1.1138	2.24807	1.28949	1.42253	1.26902
HRR1236084	Test	ESCA	I	0.563447	0.404015	0.329734	0.2935	0.474672	0.382274	0.2627	0.347851	0.454743	0.317052	0.376839	0.282629	0.351475	0.2935	0.175737	0.416697	0.762736	0.313429	0.369592	0.581564	0.501848	0.56707	0.396768	0.574317	0.376839	0.373215	0.338793	0.387709	0.518153	0.336981	0.277194	0.697514	2.30633	1.2211	3.13791	1.90412	1.43126	1.40409	2.82629	1.70665	1.10153	1.1432	1.84071	1.09428	1.26821	1.25915
HRR1236085	Test	ESCA	I	0.536936	0.438624	0.297458	0.291156	0.419718	0.366781	0.349135	0.370562	0.433582	0.336531	0.407114	0.277291	0.292416	0.260906	0.190323	0.417197	0.725999	0.325187	0.356697	0.581051	0.415937	0.511728	0.405853	0.627686	0.36426	0.381905	0.383166	0.383166	0.439885	0.386947	0.33401	0.684405	2.4805	1.34612	3.62243	1.95616	1.55787	1.49863	3.30985	1.71668	1.19361	1.14698	2.31916	1.16588	1.29823	1.28688
HRR1236086	Test	ESCA	I	0.584485	0.430474	0.297923	0.31181	0.424162	0.381241	0.319384	0.340845	0.426687	0.321909	0.337057	0.243641	0.371142	0.295399	0.175472	0.454459	0.72966	0.339582	0.403964	0.547876	0.443098	0.552926	0.374929	0.609733	0.363568	0.350944	0.382503	0.35978	0.50243	0.372404	0.313072	0.735972	2.55002	1.37726	3.6584	2.12334	1.56157	1.44796	3.13324	1.70044	1.1715	1.10459	2.25336	1.22073	1.31162	1.34823
HRR1236087	Test	ESCA	I	0.552033	0.439234	0.321307	0.340107	0.417016	0.379416	0.29738	0.352071	0.458034	0.333271	0.35378	0.27858	0.360616	0.251235	0.187999	0.442652	0.750286	0.280289	0.413597	0.560578	0.461452	0.55716	0.387961	0.664832	0.331562	0.319598	0.362325	0.430688	0.487088	0.35378	0.362325	0.728068	2.45937	1.43392	3.52412	1.95861	1.60312	1.47665	3.16693	1.79453	1.1673	1.15021	2.25428	1.24421	1.38436	1.25617
HRR1236088	Test	ESCA	II	0.543284	0.45938	0.316741	0.358694	0.545382	0.375475	0.38806	0.402744	0.536992	0.339815	0.37967	0.33562	0.413232	0.350303	0.304155	0.568456	0.826464	0.350303	0.398548	0.55587	0.42372	0.551675	0.34401	0.602018	0.37967	0.327229	0.331424	0.419525	0.528601	0.377572	0.325132	0.72368	2.7374	1.43058	3.352	1.99694	1.49141	1.30262	2.77516	1.61517	1.25438	1.07189	2.0305	1.19984	1.56273	1.33199
HRR1236089	Test	ESCA	II	0.564898	0.428041	0.33195	0.329038	0.473175	0.369804	0.314479	0.356701	0.419306	0.352333	0.362525	0.282449	0.362525	0.250419	0.190726	0.465895	0.739608	0.372716	0.41785	0.602752	0.438233	0.550339	0.432409	0.626046	0.37854	0.374172	0.397467	0.391643	0.541603	0.382907	0.289728	0.777462	2.58863	1.37148	3.64708	2.02664	1.56657	1.53454	3.12586	1.71653	1.18658	1.18658	2.29453	1.20114	1.36274	1.23899
HRR1236090	Test	ESCA	III	0.64606	0.454841	0.315604	0.363873	0.467836	0.402859	0.300752	0.395433	0.452984	0.367586	0.352734	0.258053	0.365729	0.28033	0.167084	0.529101	0.790866	0.36016	0.365729	0.636777	0.432563	0.577369	0.347164	0.584795	0.417711	0.382438	0.347164	0.412141	0.501253	0.388007	0.313747	0.776014	2.63251	1.39608	3.60902	2.1164	1.49633	1.39051	2.91655	1.7581	1.20672	1.08976	2.18509	1.21972	1.41093	1.24385
HRR1236091	Test	ESCA	III	0.520934	0.377107	0.333257	0.317471	0.394647	0.354305	0.343781	0.335011	0.454282	0.312209	0.396401	0.278884	0.319225	0.219248	0.187676	0.398155	0.687562	0.320979	0.427973	0.547244	0.434989	0.573553	0.431481	0.654237	0.419203	0.399909	0.392893	0.352551	0.456036	0.361321	0.340273	0.741936	2.57661	1.45055	3.56585	2.02059	1.46107	1.46984	3.24137	1.68733	1.15412	1.14711	2.21879	1.15588	1.22604	1.2769
HRR1236092	Train	ESCA	III	0.652405	0.527234	0.350857	0.369822	0.510165	0.366029	0.384995	0.443787	0.485511	0.364133	0.305341	0.256031	0.434304	0.252238	0.2181	0.549992	0.800334	0.341375	0.396374	0.620164	0.424822	0.54051	0.314823	0.582233	0.362236	0.335685	0.331892	0.400167	0.506372	0.371719	0.333788	0.787058	2.83151	1.32377	3.62426	2.17911	1.55136	1.41291	2.77272	1.6367	1.17205	1.17774	2.13738	1.17205	1.41291	1.26688
HRR1236094	Train	STAD	III	0.53916	0.410518	0.349981	0.363224	0.402951	0.336739	0.336739	0.382142	0.457813	0.336739	0.376466	0.336739	0.353765	0.266742	0.196746	0.435112	0.783201	0.357548	0.408627	0.586455	0.455921	0.550511	0.378358	0.658343	0.365115	0.421869	0.35944	0.429436	0.505108	0.334847	0.317821	0.764283	2.58986	1.32425	3.67575	2.01854	1.56451	1.4283	2.99281	1.7518	1.13697	1.15778	2.06016	1.21453	1.25236	1.26372
HRR1236095	Test	STAD	IV	0.582145	0.428101	0.326001	0.349287	0.429892	0.351078	0.327793	0.36899	0.446013	0.349287	0.410188	0.284803	0.304507	0.274056	0.171957	0.514079	0.72186	0.33854	0.390485	0.54453	0.417353	0.535574	0.408397	0.646629	0.36899	0.351078	0.419145	0.395859	0.487211	0.39765	0.320628	0.802465	2.54353	1.4079	3.48929	1.94884	1.55657	1.45088	2.92506	1.68912	1.12309	1.11951	2.07602	1.07831	1.31654	1.20011
HRR1236096	Train	STAD	NA	0.502782	0.447476	0.256419	0.372059	0.475967	0.34692	0.269826	0.368707	0.457532	0.289938	0.360327	0.294965	0.370383	0.251391	0.196085	0.45418	0.636857	0.336864	0.372059	0.554736	0.45418	0.551384	0.34692	0.60669	0.398874	0.331836	0.358651	0.356975	0.492726	0.407253	0.26815	0.690487	2.30107	1.33237	3.18764	1.8184	1.53851	1.54522	2.65637	1.62399	1.04579	1.09439	1.86029	1.16981	1.31059	1.40611
HRR1236098	Test	STAD	II	0.502682	0.476954	0.29488	0.320608	0.504661	0.385917	0.326545	0.334461	0.449247	0.364147	0.306755	0.31665	0.378001	0.304775	0.182074	0.451226	0.708504	0.312692	0.352273	0.552158	0.44331	0.605593	0.39977	0.651111	0.409666	0.403729	0.348315	0.423519	0.536326	0.324566	0.279048	0.722357	2.33529	1.3141	3.20212	1.80095	1.53575	1.49617	2.81818	1.5694	1.16963	1.0588	1.91375	1.0865	1.3042	1.14983
HRR1236099	Test	STAD	II	0.571738	0.452513	0.325159	0.287224	0.409159	0.350901	0.372578	0.364449	0.445739	0.348191	0.451158	0.299417	0.344127	0.249289	0.197805	0.413223	0.774963	0.335998	0.402385	0.581222	0.429481	0.536513	0.387481	0.624577	0.350901	0.394256	0.396965	0.418642	0.514835	0.390191	0.353611	0.785801	2.51863	1.38464	3.59301	2.15147	1.57838	1.49031	3.23804	1.76128	1.17599	1.2356	2.19076	1.18277	1.26812	1.32638
HRR1236100	Test	STAD	II	0.619557	0.48532	0.316663	0.442295	0.481878	0.375176	0.330431	0.344199	0.535229	0.340757	0.376897	0.287406	0.430248	0.278801	0.20824	0.524903	0.848449	0.347641	0.366571	0.671187	0.442295	0.533508	0.397549	0.602347	0.413038	0.380339	0.352803	0.43369	0.523182	0.352803	0.344199	0.800262	2.90848	1.46973	3.93591	2.28204	1.62806	1.41121	3.05992	1.75541	1.17372	1.172	2.24417	1.32172	1.44908	1.24084
HRR1236101	Train	STAD	III	0.547171	0.434576	0.268647	0.329883	0.462231	0.410872	0.288401	0.381242	0.426675	0.349637	0.371365	0.321982	0.36939	0.262721	0.215313	0.462231	0.68347	0.312105	0.365439	0.610382	0.468157	0.476059	0.329883	0.590629	0.308154	0.351612	0.341735	0.418774	0.519516	0.357538	0.28445	0.786188	2.4119	1.31558	3.125	1.88448	1.59806	1.442	2.57783	1.60003	1.10027	1.06274	1.82325	1.10817	1.39855	1.22669
HRR1236102	Test	STAD	III	0.577018	0.462405	0.294437	0.324079	0.462405	0.407074	0.312222	0.383361	0.497975	0.35372	0.381385	0.286533	0.357672	0.288509	0.203537	0.488094	0.729177	0.361624	0.40905	0.523664	0.458453	0.559233	0.379409	0.618516	0.351744	0.369529	0.369529	0.43474	0.499951	0.365577	0.302342	0.796364	2.397	1.25086	3.3139	1.95238	1.58482	1.47614	2.82976	1.64015	1.12835	1.12439	1.9998	1.06116	1.35165	1.20146
HRR1236103	Train	STAD	III	0.546172	0.413	0.360743	0.315229	0.480429	0.372543	0.354	0.364114	0.520886	0.367486	0.397829	0.308486	0.382657	0.278143	0.209029	0.411315	0.686086	0.316914	0.409629	0.559657	0.463572	0.611915	0.399515	0.654058	0.402886	0.340514	0.416372	0.406257	0.517515	0.423115	0.316914	0.686086	2.3836	1.34183	3.4574	1.91497	1.50366	1.55086	3.1388	1.69246	1.10077	1.18506	2.09197	1.18506	1.29969	1.22214
HRR1236105	Train	STAD	III	0.577406	0.422258	0.334288	0.331089	0.439852	0.396667	0.343884	0.422258	0.436653	0.348683	0.393468	0.286304	0.428656	0.26711	0.187137	0.502231	0.793333	0.324691	0.391868	0.638186	0.459046	0.593401	0.399866	0.671774	0.377473	0.375874	0.436653	0.38547	0.491035	0.363078	0.355081	0.759745	2.6695	1.43632	3.81792	2.15608	1.55148	1.32276	3.04858	1.76741	1.14362	1.16281	2.19926	1.21559	1.33075	1.23798
HRR1236106	Test	STAD	III	0.541204	0.404753	0.289766	0.323496	0.430816	0.332695	0.321962	0.389421	0.473745	0.325029	0.381755	0.320429	0.337294	0.271368	0.165581	0.452281	0.745113	0.312764	0.42775	0.519739	0.470678	0.600997	0.424684	0.665389	0.343427	0.377156	0.407819	0.400153	0.463013	0.394021	0.326562	0.725182	2.35493	1.38444	3.40054	1.93024	1.56842	1.50402	3.10464	1.62821	1.07627	1.1238	2.13415	1.133	1.25259	1.25719
HRR1236107	Train	STAD	III	0.536435	0.458098	0.344	0.396792	0.466613	0.37295	0.350811	0.364435	0.454693	0.340594	0.369544	0.303128	0.344	0.277584	0.183921	0.429148	0.778257	0.340594	0.424039	0.61988	0.415524	0.546653	0.381465	0.560277	0.403603	0.388277	0.407009	0.398495	0.515999	0.396792	0.325267	0.730573	2.37905	1.36578	3.45362	1.90732	1.49861	1.47988	3.17774	1.61952	1.07117	1.18186	2.19002	1.15972	1.30107	1.27893
HRR1236108	Train	STAD	III	0.521663	0.412332	0.352982	0.296754	0.44357	0.35142	0.338925	0.360791	0.454503	0.309249	0.379533	0.260832	0.312373	0.257708	0.173367	0.434199	0.748134	0.323306	0.415456	0.565395	0.448255	0.62787	0.39359	0.588823	0.395152	0.382657	0.424827	0.371724	0.518539	0.37641	0.345172	0.727829	2.38653	1.36507	3.3174	1.96014	1.5728	1.48377	3.20963	1.75241	1.06051	1.15266	2.12726	1.1917	1.24637	1.23856
HRR1236109	Test	STAD	III	0.547637	0.433843	0.341384	0.335695	0.416773	0.382635	0.324315	0.372678	0.493585	0.311513	0.381212	0.287332	0.369833	0.277375	0.187761	0.477938	0.782339	0.302979	0.412506	0.54906	0.459446	0.54337	0.348496	0.593155	0.354186	0.359876	0.406816	0.416773	0.497852	0.412506	0.347074	0.718329	2.48357	1.4395	3.73105	2.11516	1.51916	1.52343	3.12936	1.7183	1.14506	1.1479	2.219	1.16071	1.36696	1.3442
HRR1236110	Test	STAD	IV	0.544643	0.415744	0.286845	0.32497	0.559166	0.395774	0.335863	0.326786	0.461131	0.334047	0.36491	0.294107	0.393958	0.275952	0.188809	0.475654	0.713482	0.292291	0.384881	0.559166	0.390327	0.531934	0.373988	0.628154	0.38125	0.388512	0.428452	0.399405	0.557351	0.388512	0.310446	0.786101	2.50536	1.35798	3.44033	2.03878	1.69928	1.39792	3.00643	1.63211	1.08202	1.19821	2.01881	1.16554	1.36524	1.27265
HRR1236111	Train	STAD	III	0.604683	0.481327	0.302341	0.370066	0.411184	0.394253	0.377322	0.396672	0.503096	0.333785	0.384578	0.275735	0.399091	0.261223	0.195917	0.498259	0.730457	0.314435	0.36281	0.621614	0.449884	0.592589	0.34346	0.607101	0.408765	0.353135	0.336204	0.413603	0.51519	0.355553	0.258804	0.817531	2.43082	1.31337	3.3572	1.85759	1.49719	1.43914	2.75977	1.60604	1.13922	1.05699	2.00029	1.15615	1.30128	1.12229
HRR1236112	Train	STAD	III	0.513442	0.46294	0.306382	0.323216	0.479774	0.419171	0.377085	0.350151	0.494924	0.346784	0.420854	0.297965	0.365301	0.259246	0.210427	0.486507	0.695251	0.309749	0.429271	0.574045	0.424221	0.60098	0.419171	0.577412	0.380452	0.378769	0.361935	0.410754	0.489874	0.397286	0.309749	0.779422	2.53018	1.31475	3.44932	1.96791	1.55548	1.49487	3.17661	1.62955	1.17671	1.15314	2.18844	1.21879	1.33663	1.2794
HRR1236113	Train	STAD	IV	0.577883	0.394474	0.295492	0.37264	0.452699	0.333338	0.353717	0.391563	0.436688	0.327516	0.393019	0.273658	0.366818	0.263468	0.196509	0.455611	0.787493	0.305681	0.391563	0.574972	0.393019	0.561871	0.344983	0.547315	0.362451	0.337705	0.394474	0.409031	0.521114	0.368273	0.305681	0.735091	2.49785	1.40759	3.58957	2.0961	1.58663	1.5517	3.16744	1.83409	1.16741	1.21254	2.15433	1.30133	1.35228	1.36538
HRR1236114	Train	STAD	IV	0.628807	0.494062	0.357521	0.361115	0.54796	0.370098	0.350335	0.353928	0.481486	0.361115	0.382674	0.271285	0.373691	0.256912	0.183252	0.503045	0.826431	0.332369	0.382674	0.587485	0.45813	0.533587	0.350335	0.659349	0.438368	0.341352	0.39525	0.427588	0.576705	0.362911	0.280268	0.733009	2.72543	1.44446	3.67223	2.14872	1.56842	1.52171	3.00031	1.74988	1.17856	1.21629	2.17567	1.22887	1.38337	1.31331
HRR1236115	Train	STAD	IV	0.643682	0.416189	0.32625	0.379155	0.477912	0.395027	0.343885	0.380919	0.516709	0.340358	0.370338	0.275108	0.370338	0.283926	0.222203	0.451459	0.78829	0.335067	0.352703	0.553743	0.428534	0.578432	0.366811	0.562561	0.412662	0.368574	0.370338	0.416189	0.502601	0.389736	0.268054	0.726567	2.57473	1.45313	3.22017	1.99806	1.49193	1.4549	3.03677	1.74059	1.09338	1.15334	1.98219	1.16392	1.36849	1.31029
HRR1236116	Train	STAD	IV	0.605579	0.501495	0.327391	0.369025	0.516634	0.359562	0.314144	0.367132	0.478786	0.386057	0.363347	0.299005	0.382272	0.230877	0.185459	0.526097	0.764543	0.338746	0.384164	0.607471	0.393626	0.563945	0.353885	0.613149	0.374702	0.369025	0.382272	0.403088	0.529882	0.308467	0.310359	0.762651	2.55289	1.41176	3.28905	2.07032	1.45339	1.4761	2.87271	1.77889	1.10518	1.16574	1.92839	1.27361	1.44582	1.24144
HRR1236117	Test	STAD	IV	0.548766	0.444239	0.315118	0.316655	0.478057	0.376604	0.324341	0.399662	0.428868	0.338175	0.356621	0.276689	0.344324	0.255169	0.209054	0.445777	0.770118	0.312044	0.407348	0.553378	0.435017	0.554915	0.358158	0.587195	0.415033	0.33049	0.376604	0.36277	0.511875	0.335101	0.307432	0.711705	2.51787	1.44647	3.55392	2.01829	1.5802	1.54485	3.13735	1.82615	1.03297	1.15287	2.12128	1.19591	1.41111	1.28507
HRR1236118	Train	STAD	IV	0.56481	0.469668	0.336772	0.32469	0.424362	0.373016	0.368485	0.368485	0.413791	0.32167	0.394159	0.283915	0.347343	0.276364	0.169141	0.374526	0.771705	0.285425	0.447015	0.531586	0.472688	0.582932	0.410771	0.599544	0.436444	0.385097	0.416811	0.412281	0.447015	0.356404	0.32167	0.702237	2.45858	1.39692	3.5882	1.97834	1.62496	1.63251	3.24841	1.86055	1.10395	1.19758	2.27585	1.19758	1.30782	1.36823
HRR1236119	Train	STAD	IV	0.53107	0.46969	0.333587	0.322912	0.418985	0.357605	0.350933	0.33759	0.455012	0.322912	0.432329	0.274876	0.334921	0.262866	0.198818	0.389629	0.743232	0.356271	0.420319	0.568432	0.449675	0.603125	0.386961	0.581775	0.386961	0.362943	0.392298	0.392298	0.555089	0.356271	0.328249	0.700532	2.42851	1.41975	3.64143	2.03621	1.6239	1.55051	3.41593	1.93747	1.07148	1.1889	2.30308	1.20358	1.2663	1.34235
HRR1236120	Test	STAD	IV	0.599741	0.453175	0.330194	0.37905	0.491922	0.390842	0.355464	0.390842	0.448121	0.308294	0.341987	0.298186	0.390842	0.266177	0.200475	0.45149	0.778315	0.311663	0.417797	0.601425	0.424535	0.496976	0.411058	0.598056	0.412743	0.35378	0.390842	0.434643	0.486868	0.37568	0.304924	0.744622	2.62808	1.39827	3.6473	2.2086	1.6038	1.45723	3.12674	1.78743	1.08155	1.08155	2.11762	1.25002	1.32078	1.28035
HRR1236121	Train	STAD	IV	0.65318	0.477755	0.352717	0.348985	0.466557	0.39564	0.360182	0.393774	0.466557	0.337787	0.369513	0.274336	0.362048	0.272469	0.192222	0.451627	0.739027	0.337787	0.412437	0.580397	0.427366	0.520678	0.347119	0.641983	0.401239	0.384443	0.408704	0.434831	0.543073	0.343386	0.335921	0.684906	2.56047	1.39407	3.40027	1.99686	1.52844	1.46872	2.91132	1.82144	1.15706	1.116	2.00806	1.21865	1.32316	1.24664
HRR1236122	Train	STAD	IV	0.524507	0.419606	0.316513	0.340025	0.450353	0.343643	0.321939	0.354494	0.486526	0.330982	0.343643	0.26768	0.350877	0.314704	0.17363	0.468439	0.770483	0.32013	0.417797	0.625791	0.441309	0.535359	0.372581	0.598662	0.423223	0.368964	0.394285	0.388859	0.537168	0.383433	0.338217	0.775909	2.45795	1.32574	3.38036	1.96419	1.46319	1.5265	2.95171	1.74353	1.11593	1.1087	2.00036	1.20818	1.27509	1.26605
HRR1236123	Train	STAD	IV	0.531138	0.468729	0.280175	0.335945	0.505909	0.397026	0.322666	0.395698	0.475368	0.37578	0.41296	0.331961	0.366485	0.305404	0.223078	0.444828	0.663922	0.310716	0.373124	0.504581	0.339928	0.508565	0.327978	0.515204	0.423583	0.331961	0.37578	0.43155	0.439517	0.365157	0.302749	0.679857	2.25866	1.29863	3.19745	1.79525	1.66777	1.48851	2.93055	1.66379	1.07423	1.11141	2.12322	1.13132	1.4022	1.21099
HRR1236124	Test	STAD	IV	0.649862	0.462781	0.376132	0.376132	0.494289	0.360378	0.320993	0.387948	0.527767	0.303269	0.372194	0.324931	0.376132	0.240252	0.169358	0.506105	0.789681	0.35644	0.419456	0.6282	0.417487	0.557306	0.338716	0.608507	0.431272	0.330839	0.368255	0.40961	0.498228	0.374163	0.346593	0.79165	2.59157	1.3785	3.54864	2.09728	1.52816	1.46514	2.99134	1.68373	1.0831	1.1087	1.94959	1.20914	1.41985	1.26034
HRR1236125	Train	STAD	IV	0.526324	0.441591	0.311232	0.325897	0.451368	0.378041	0.311232	0.378041	0.41226	0.324268	0.384559	0.288419	0.316121	0.228128	0.19065	0.426926	0.774006	0.306344	0.462774	0.625723	0.467663	0.555655	0.382929	0.659942	0.41389	0.394336	0.34871	0.431814	0.493735	0.35034	0.321009	0.744676	2.52896	1.40136	3.62887	2.07108	1.57571	1.46328	3.07484	1.64252	1.10805	1.14879	2.14115	1.14716	1.31663	1.28078
HRR1236126	Train	STAD	IV	0.530616	0.400701	0.283308	0.345918	0.435136	0.352179	0.341222	0.36157	0.405397	0.338092	0.374092	0.252004	0.350614	0.261395	0.167481	0.417919	0.682444	0.341222	0.386614	0.574443	0.422615	0.529051	0.453919	0.608878	0.399136	0.374092	0.377223	0.405397	0.472702	0.388179	0.342787	0.776359	2.32438	1.3868	3.52648	1.8955	1.56837	1.61533	3.23848	1.77029	1.06749	1.13793	2.1929	1.16297	1.14576	1.34924
HRR1236127	Train	STAD	IV	0.554487	0.406853	0.331319	0.327886	0.379386	0.329602	0.327886	0.381103	0.42917	0.369086	0.351919	0.296986	0.322736	0.303852	0.168235	0.463503	0.710705	0.372519	0.389686	0.564787	0.497837	0.559637	0.391403	0.640321	0.399986	0.341619	0.41372	0.412003	0.525304	0.381103	0.341619	0.787956	2.34155	1.39566	3.62048	1.8729	1.62398	1.54501	3.19474	1.76818	1.14846	1.24288	2.29863	1.16563	1.22743	1.32356
HRR1236128	Train	STAD	IV	0.538537	0.461328	0.328141	0.31849	0.443955	0.391839	0.337792	0.374467	0.428514	0.343583	0.359025	0.274094	0.372537	0.254792	0.181443	0.469049	0.71998	0.347443	0.391839	0.650491	0.393769	0.579072	0.384118	0.609956	0.393769	0.366746	0.368676	0.386048	0.494142	0.40149	0.310769	0.808771	2.64057	1.40136	3.42425	2.02675	1.51524	1.43803	2.95134	1.61368	1.14656	1.13305	2.10396	1.23535	1.31835	1.20833
HRR1236129	Train	STAD	IV	0.493764	0.425659	0.314987	0.355425	0.42353	0.368195	0.325629	0.408632	0.466096	0.332014	0.410761	0.312859	0.338399	0.24901	0.195803	0.442685	0.747031	0.357553	0.380965	0.583152	0.442685	0.608692	0.427787	0.670412	0.378836	0.325629	0.33627	0.478866	0.559741	0.370323	0.338399	0.753416	2.51351	1.38126	3.35632	1.97718	1.52386	1.56004	3.01792	1.72605	1.17056	1.21738	2.00698	1.11735	1.29613	1.27272
HRR1236130	Train	STAD	IV	0.577788	0.460525	0.281432	0.324073	0.469053	0.37311	0.336865	0.411488	0.488242	0.324073	0.411488	0.30062	0.439204	0.292092	0.189753	0.447733	0.793126	0.347526	0.437072	0.556468	0.432808	0.543675	0.37311	0.729164	0.409355	0.36245	0.336865	0.398695	0.541543	0.375243	0.321941	0.718504	2.55208	1.43061	3.36439	1.97002	1.5031	1.57346	2.91666	1.64595	1.12573	1.07456	2.08089	1.13639	1.37091	1.2771
HRR1236131	Train	STAD	IV	0.563325	0.427406	0.306226	0.332427	0.456883	0.348803	0.322602	0.394655	0.524023	0.33079	0.393017	0.291488	0.373367	0.257099	0.186683	0.463433	0.720532	0.353716	0.345528	0.561687	0.438869	0.50601	0.393017	0.619002	0.399568	0.356991	0.325877	0.348803	0.520748	0.415943	0.322602	0.790947	2.58409	1.38375	3.55189	1.9307	1.56552	1.45253	3.06226	1.72436	1.13648	1.20689	2.15505	1.18724	1.35755	1.33462
HRR1236132	Test	STAD	III	0.531009	0.398572	0.341814	0.327939	0.420014	0.350643	0.330462	0.3292	0.409924	0.332984	0.375869	0.278748	0.351904	0.234603	0.19298	0.436411	0.67732	0.288839	0.401095	0.50326	0.384698	0.53227	0.404879	0.575155	0.373346	0.343075	0.350643	0.339291	0.456592	0.325417	0.31911	0.718944	2.47468	1.38743	3.46228	1.95881	1.62708	1.5678	3.12804	1.83015	1.0986	1.19572	2.12782	1.20455	1.30293	1.4278
HRR1236133	Train	STAD	IV	0.549727	0.386621	0.257748	0.308089	0.408771	0.35843	0.370512	0.33628	0.471195	0.330239	0.346348	0.271843	0.310102	0.227543	0.175188	0.402731	0.702765	0.293993	0.342321	0.525563	0.41884	0.557782	0.394676	0.624232	0.416826	0.285939	0.38058	0.384608	0.432935	0.354403	0.310102	0.648396	2.19488	1.34512	3.12519	1.63509	1.68945	1.64717	2.94799	1.6371	1.0773	1.1055	1.89686	1.033	1.39143	1.37734
HRR1236134	Train	STAD	IV	0.561889	0.46854	0.314155	0.353649	0.466744	0.339287	0.342878	0.398528	0.457769	0.339287	0.36442	0.271071	0.409299	0.271071	0.188493	0.439817	0.780899	0.330311	0.402118	0.606768	0.3716	0.588816	0.398528	0.62472	0.384167	0.346468	0.31954	0.421865	0.540346	0.421865	0.323131	0.777309	2.54555	1.4128	3.50417	1.95494	1.57616	1.42357	2.96742	1.56539	1.12916	1.17943	2.15061	1.12019	1.29611	1.23328
HRR1236135	Train	STAD	IV	0.50775	0.417869	0.293297	0.32168	0.450983	0.376871	0.361102	0.345333	0.463598	0.309065	0.386332	0.286989	0.362679	0.285412	0.181339	0.487251	0.745857	0.298027	0.403677	0.589747	0.439945	0.561364	0.391062	0.632323	0.414715	0.335872	0.364256	0.4226	0.473059	0.324834	0.280682	0.737972	2.57502	1.3766	3.56371	1.91431	1.64152	1.45545	2.99762	1.65728	1.08173	1.13692	2.1745	1.17319	1.25834	1.26465
HRR1236136	Train	STAD	II	0.594123	0.467681	0.277257	0.403699	0.504243	0.353427	0.35495	0.374754	0.473775	0.361044	0.411316	0.301632	0.402175	0.263547	0.202611	0.455494	0.737322	0.318389	0.447877	0.592599	0.402175	0.499672	0.374754	0.552991	0.42655	0.35495	0.376278	0.402175	0.507289	0.370184	0.329053	0.758649	2.38411	1.4457	3.4581	1.98955	1.57214	1.46855	2.95538	1.71229	1.17453	1.13797	2.12361	1.23242	1.37562	1.32992
HRR1236137	Train	STAD	IV	0.509048	0.460929	0.269719	0.311507	0.479923	0.390017	0.293779	0.345697	0.43307	0.352028	0.311507	0.286181	0.381153	0.272252	0.140558	0.484988	0.685062	0.321637	0.362158	0.492586	0.37862	0.548303	0.314039	0.51158	0.331767	0.349495	0.3343	0.325436	0.445733	0.36849	0.284915	0.64454	2.35403	1.26502	3.18851	1.88803	1.50308	1.38152	2.74531	1.59299	1.12573	1.08647	1.88677	1.14979	1.36759	1.23463
HRR1236138	Train	STAD	IV	0.645614	0.42426	0.344942	0.354165	0.507268	0.3763	0.326496	0.378145	0.533092	0.367077	0.333874	0.313584	0.405814	0.337564	0.178927	0.499889	0.807939	0.392902	0.439017	0.581052	0.405814	0.488822	0.33203	0.562606	0.363388	0.392902	0.381834	0.42426	0.499889	0.383679	0.300671	0.782115	2.55847	1.49044	3.71873	1.97927	1.63432	1.60297	2.94215	1.80403	1.11046	1.18793	2.1379	1.21191	1.44249	1.472
HRR1236139	Test	STAD	IV	0.636711	0.449341	0.322693	0.329632	0.449341	0.373005	0.338307	0.385149	0.475364	0.357391	0.405968	0.27585	0.379944	0.253296	0.18737	0.494448	0.773768	0.326162	0.407703	0.581194	0.392089	0.569049	0.348716	0.628036	0.376475	0.444136	0.36433	0.340042	0.563845	0.407703	0.308813	0.784178	2.53817	1.47641	3.77342	2.13393	1.63081	1.57876	3.15059	1.76093	1.25607	1.23178	2.27273	1.25607	1.39833	1.38446
HRR1236140	Test	STAD	IV	0.52923	0.409153	0.355785	0.342443	0.449178	0.402482	0.335772	0.391363	0.489204	0.393587	0.415824	0.304641	0.335772	0.284628	0.173445	0.455849	0.807187	0.342443	0.402482	0.622623	0.398034	0.600387	0.409153	0.582598	0.398034	0.415824	0.369127	0.38914	0.547019	0.38914	0.364679	0.8272	2.58166	1.44315	3.5912	1.9924	1.71889	1.61437	3.11312	1.84786	1.08959	1.29417	2.1436	1.30529	1.35643	1.30529
HRR1236141	Train	STAD	NA	0.536099	0.454478	0.333902	0.287527	0.424798	0.358017	0.302367	0.363582	0.419233	0.333902	0.380278	0.270832	0.363582	0.280107	0.205906	0.497143	0.72902	0.374712	0.391408	0.628849	0.396973	0.543519	0.376567	0.638124	0.400683	0.393263	0.380278	0.445203	0.530534	0.359872	0.313497	0.8329	2.53395	1.43021	3.55235	1.98672	1.49885	1.5174	3.11086	1.57305	1.13341	1.07591	2.15552	1.1464	1.40053	1.27254
HRR1236142	Train	STAD	IV	0.57023	0.47317	0.315446	0.324113	0.422906	0.41944	0.363977	0.320646	0.441972	0.355311	0.381309	0.310247	0.30678	0.235718	0.169856	0.443705	0.721021	0.331045	0.41944	0.556364	0.481836	0.636093	0.403841	0.566764	0.372643	0.318913	0.336245	0.379576	0.500901	0.391708	0.287715	0.753952	2.40225	1.37965	3.39538	1.90654	1.48017	1.48191	3.10073	1.72802	1.08846	1.21672	2.18039	1.14566	1.22712	1.17859
HRR1236143	Test	STAD	IV	0.621401	0.474365	0.323829	0.378092	0.4131	0.376341	0.350085	0.374591	0.472615	0.343083	0.337832	0.323829	0.439357	0.250311	0.178543	0.484868	0.735178	0.351835	0.395596	0.568888	0.460362	0.570638	0.362338	0.647657	0.33083	0.360587	0.350085	0.378092	0.53563	0.414851	0.292321	0.829701	2.59413	1.47736	3.46059	2.02699	1.59114	1.43885	2.83394	1.68916	1.16053	1.18329	2.17053	1.22005	1.36533	1.33032
HRR1236144	Train	STAD	NA	0.514143	0.425191	0.318449	0.350471	0.485679	0.364704	0.345134	0.37182	0.451877	0.37182	0.35225	0.293542	0.370041	0.243729	0.1868	0.505248	0.782779	0.323786	0.35225	0.555061	0.451877	0.579968	0.414517	0.619107	0.364704	0.380715	0.393168	0.355809	0.496353	0.393168	0.305995	0.713396	2.4106	1.41434	3.57943	1.91425	1.55844	1.43213	3.03683	1.62605	1.16171	1.22576	2.04412	1.13681	1.33606	1.27379
HRR1236145	Train	STAD	NA	0.54687	0.431186	0.301479	0.341793	0.397883	0.336535	0.341793	0.394377	0.455725	0.348805	0.334782	0.313749	0.303232	0.243637	0.194559	0.42768	0.77999	0.350557	0.448713	0.581925	0.485522	0.585431	0.446961	0.639767	0.431186	0.408399	0.38386	0.418916	0.478511	0.357569	0.329524	0.739676	2.52051	1.36717	3.52661	1.99292	1.51441	1.52843	3.19708	1.68443	1.17612	1.1954	2.20325	1.1919	1.24974	1.18488
HRR1236146	Train	STAD	IV	0.530541	0.392482	0.358953	0.327397	0.4694	0.40826	0.337258	0.390509	0.396426	0.335286	0.376704	0.32148	0.329369	0.270201	0.199199	0.431927	0.684378	0.345147	0.390509	0.569986	0.493067	0.550263	0.368814	0.694239	0.33923	0.398399	0.386565	0.424038	0.518707	0.356981	0.313591	0.757352	2.49689	1.32734	3.36075	1.89535	1.51865	1.43581	2.87951	1.65868	1.19717	1.22478	2.10441	1.0453	1.36678	1.27014
HRR1236147	Train	STAD	NA	0.604637	0.464068	0.34083	0.369714	0.458292	0.352384	0.336979	0.369714	0.464068	0.3235	0.404375	0.279211	0.375491	0.271509	0.196411	0.462143	0.758684	0.3235	0.402449	0.635446	0.448664	0.579604	0.402449	0.675884	0.41978	0.379342	0.313872	0.433259	0.523762	0.37164	0.342756	0.806824	2.70931	1.3845	3.54117	2.1971	1.42687	1.43842	2.89609	1.64446	1.2035	1.1438	2.13741	1.24586	1.38065	1.22468
HRR1236148	Test	STAD	I	0.651789	0.490301	0.317139	0.404693	0.443606	0.391073	0.344378	0.394965	0.451388	0.315193	0.373563	0.311302	0.367726	0.307411	0.18289	0.498084	0.76269	0.381345	0.44166	0.696539	0.466953	0.554507	0.406639	0.632333	0.400802	0.371617	0.352161	0.389128	0.572018	0.301574	0.313248	0.83857	2.68887	1.45534	3.8835	2.16355	1.53511	1.48647	3.03909	1.80361	1.14598	1.181	2.13631	1.2024	1.44172	1.30163
HRR1236149	Test	STAD	NA	0.565179	0.445141	0.3151	0.351778	0.401794	0.373452	0.363448	0.373452	0.461813	0.305097	0.370117	0.270086	0.340108	0.250079	0.230073	0.523499	0.760241	0.346776	0.411797	0.563512	0.47515	0.585185	0.396792	0.640203	0.396792	0.381788	0.345109	0.415131	0.500158	0.361781	0.291759	0.763575	2.58582	1.34876	3.69117	2.0073	1.57883	1.39544	3.08764	1.70554	1.1587	1.12035	2.12901	1.19871	1.34543	1.22039
HRR1236150	Train	STAD	NA	0.5247	0.441391	0.331774	0.353698	0.416545	0.359544	0.336159	0.330313	0.457469	0.355159	0.401929	0.304005	0.350775	0.277697	0.211926	0.492546	0.770243	0.343467	0.406314	0.546624	0.444315	0.555393	0.399006	0.615317	0.339082	0.403391	0.371236	0.366852	0.5057	0.371236	0.309851	0.757089	2.58112	1.37387	3.58375	2.11196	1.5741	1.44987	3.13797	1.78895	1.15171	1.21894	2.29904	1.13271	1.25987	1.26133
HRR1236151	Train	STAD	NA	0.632667	0.478444	0.347003	0.380301	0.467928	0.383807	0.292674	0.392569	0.464423	0.339993	0.378549	0.289169	0.348756	0.269891	0.168244	0.478444	0.811427	0.313705	0.403084	0.546793	0.439888	0.595864	0.383807	0.611637	0.422362	0.371539	0.378549	0.389064	0.543288	0.397827	0.341746	0.743077	2.59551	1.4108	3.52086	1.99264	1.551	1.49492	3.0687	1.62986	1.15668	1.16544	2.1013	1.24606	1.34595	1.3442
HRR1236152	Train	STAD	IV	0.58626	0.465455	0.2878	0.351756	0.44236	0.412159	0.341097	0.351756	0.476114	0.365968	0.34465	0.245163	0.380181	0.271812	0.186537	0.44769	0.756809	0.332214	0.373075	0.628897	0.44236	0.559612	0.364192	0.634227	0.34465	0.348203	0.360639	0.397946	0.515198	0.373075	0.307342	0.801222	2.51026	1.41235	3.55132	1.95775	1.52072	1.41591	3.03256	1.63975	1.1441	1.121	2.12475	1.08547	1.42657	1.32886
HRR1236153	Train	STAD	NA	0.561239	0.416921	0.347968	0.354382	0.407299	0.365607	0.33514	0.351175	0.463423	0.322312	0.413713	0.309483	0.331933	0.238928	0.206857	0.474648	0.800167	0.3624	0.400885	0.562843	0.455406	0.602931	0.402489	0.662262	0.402489	0.383246	0.38966	0.381643	0.556429	0.376832	0.331933	0.726404	2.58491	1.49129	3.76511	2.0365	1.55223	1.47846	3.14454	1.73343	1.1321	1.11446	2.19204	1.23473	1.28764	1.29887
HRR1236154	Test	STAD	IV	0.56368	0.429407	0.3297	0.3297	0.454666	0.369583	0.345653	0.358947	0.481255	0.333688	0.368253	0.261898	0.368253	0.289817	0.184791	0.490561	0.763095	0.308429	0.418772	0.591598	0.426748	0.555703	0.362935	0.608881	0.369583	0.365594	0.394842	0.37623	0.49189	0.406807	0.300452	0.737836	2.63494	1.46769	3.85802	2.13374	1.57272	1.47966	3.12284	1.74953	1.11672	1.14996	2.35044	1.24701	1.41053	1.29088
HRR1236155	Train	STAD	NA	0.535127	0.418546	0.305787	0.324899	0.416635	0.387967	0.290498	0.351655	0.433835	0.301965	0.34401	0.292409	0.345922	0.248452	0.170094	0.416635	0.720511	0.275208	0.370767	0.540861	0.452947	0.58864	0.395612	0.649797	0.361211	0.322988	0.366944	0.386056	0.458681	0.414724	0.288586	0.731978	2.4463	1.30342	3.10183	1.94748	1.45822	1.50982	2.88395	1.53276	1.13906	1.11421	1.91117	1.12186	1.29004	1.15243
HRR1236156	Train	STAD	IV	0.492531	0.415619	0.283982	0.278065	0.436326	0.315042	0.319479	0.357935	0.427452	0.319479	0.396391	0.267712	0.285461	0.251442	0.171572	0.383079	0.678894	0.294335	0.428931	0.516196	0.384558	0.535424	0.457033	0.634522	0.384558	0.328354	0.396391	0.383079	0.464428	0.365331	0.281024	0.641917	2.16832	1.37702	3.1593	1.74235	1.53675	1.53971	3.24212	1.68614	1.06789	1.18769	2.14613	1.12261	1.15959	1.29123
HRR1236157	Train	STAD	NA	0.607868	0.441455	0.314335	0.316646	0.462257	0.353626	0.385984	0.379051	0.538529	0.36056	0.36056	0.25193	0.344381	0.339759	0.16179	0.529284	0.760412	0.309712	0.402163	0.640226	0.422965	0.603245	0.332825	0.607868	0.365183	0.355938	0.353626	0.429899	0.536218	0.381362	0.337447	0.751167	2.43147	1.46073	3.40452	1.85827	1.5162	1.40757	2.83826	1.62483	1.12097	1.11173	2.08709	1.21574	1.25272	1.26658
HRR1236158	Test	STAD	III	0.571865	0.417735	0.292415	0.378842	0.517127	0.375962	0.273688	0.3702	0.476794	0.345712	0.351474	0.328426	0.360116	0.275129	0.188701	0.435021	0.628043	0.325545	0.347152	0.534413	0.396128	0.496961	0.34139	0.554579	0.354355	0.357235	0.347152	0.364438	0.455187	0.329867	0.280891	0.6799	2.47328	1.40589	3.04514	1.85964	1.62629	1.46927	2.62597	1.73288	1.15237	1.09619	1.86396	1.15957	1.46783	1.31659
HRR1236159	Test	STAD	NA	0.448632	0.371281	0.290837	0.32023	0.38211	0.337247	0.323324	0.340341	0.425427	0.3357	0.40841	0.259897	0.278461	0.228957	0.184094	0.459461	0.683777	0.326418	0.428521	0.53217	0.431615	0.611067	0.462555	0.597144	0.394486	0.39758	0.430068	0.425427	0.507418	0.327965	0.334153	0.632725	2.12559	1.33042	3.20849	1.81464	1.58413	1.62436	3.11722	1.7837	1.05351	1.21904	2.08227	1.0829	1.20821	1.31805
HRR1236160	Train	STAD	NA	0.609478	0.439105	0.305617	0.286296	0.440861	0.347771	0.374117	0.379387	0.440861	0.337233	0.338989	0.289809	0.361822	0.270489	0.198475	0.468964	0.757017	0.35304	0.418028	0.567324	0.423297	0.602452	0.391682	0.602452	0.382899	0.35304	0.370605	0.416271	0.523413	0.382899	0.324938	0.732427	2.50992	1.37879	3.64106	2.06379	1.52984	1.43148	3.12116	1.66333	1.0802	1.09776	2.15864	1.18558	1.3946	1.29097
HRR1236161	Train	STAD	IV	0.543664	0.414003	0.316189	0.334387	0.429927	0.309365	0.313915	0.386706	0.450399	0.334387	0.370783	0.304816	0.39808	0.261596	0.168331	0.468597	0.677874	0.357135	0.409454	0.539114	0.457223	0.600532	0.416278	0.70972	0.366234	0.345761	0.343486	0.429927	0.52774	0.391256	0.302541	0.766589	2.37028	1.40124	3.3598	1.96083	1.57867	1.56502	2.95717	1.68558	1.08733	1.126	2.08367	1.02363	1.28523	1.26703
HRR1236162	Test	STAD	I	0.549546	0.414751	0.298967	0.300695	0.516711	0.366364	0.324889	0.392286	0.42512	0.355995	0.35081	0.245395	0.361179	0.274773	0.169357	0.459683	0.679155	0.293782	0.330073	0.570283	0.423392	0.497702	0.361179	0.525352	0.385373	0.335257	0.292054	0.378461	0.494245	0.34217	0.257491	0.715446	2.24139	1.25462	2.9793	1.75751	1.46891	1.4378	2.52998	1.65209	1.10773	1.03169	1.84046	1.00923	1.25981	1.30128
HRR1236163	Train	STAD	NA	0.534641	0.447888	0.316749	0.312714	0.443853	0.338942	0.322802	0.342977	0.44587	0.326837	0.385345	0.282452	0.359117	0.302627	0.203769	0.500343	0.788847	0.34096	0.403502	0.595166	0.480168	0.574991	0.435783	0.651656	0.361135	0.401485	0.351047	0.42166	0.508413	0.37324	0.270347	0.760602	2.32619	1.48691	3.30468	1.80366	1.56357	1.51112	3.04846	1.72296	1.1863	1.15805	2.22128	1.16814	1.28314	1.20647
HRR1236164	Test	STAD	III	0.551	0.403444	0.304451	0.3306	0.343675	0.353014	0.360485	0.353014	0.431461	0.306319	0.392237	0.293244	0.326865	0.289509	0.207326	0.42399	0.711631	0.323129	0.395973	0.511776	0.420254	0.573414	0.40718	0.623844	0.369824	0.332468	0.369824	0.422122	0.437065	0.353014	0.293244	0.685482	2.34222	1.3691	3.29106	1.77067	1.52599	1.46062	2.94552	1.72398	1.07959	1.20286	1.94624	1.0964	1.23835	1.22341
HRR1236165	Test	STAD	NA	0.539268	0.410416	0.318152	0.332469	0.447004	0.349967	0.362693	0.378601	0.499499	0.338832	0.386555	0.324515	0.359512	0.262476	0.178165	0.505862	0.672892	0.364284	0.384964	0.583809	0.424733	0.550403	0.41837	0.596535	0.394509	0.412007	0.380192	0.402462	0.50268	0.380192	0.314971	0.734932	2.38455	1.42691	3.32469	1.84528	1.52554	1.43805	2.94768	1.59394	1.08967	1.1024	2.10617	1.20102	1.27738	1.26784
HRR1236166	Train	STAD	II	0.610206	0.47806	0.28567	0.38478	0.464456	0.36146	0.340083	0.353687	0.480003	0.388666	0.41976	0.32648	0.39644	0.25069	0.18656	0.526643	0.742353	0.33231	0.39061	0.614093	0.44308	0.526643	0.41393	0.557736	0.353687	0.400326	0.328423	0.43725	0.51304	0.359516	0.26818	0.80454	2.53994	1.40503	3.57379	2.1124	1.5158	1.48276	3.0316	1.66932	1.23207	1.18543	2.20374	1.23207	1.34867	1.2379
HRR1236167	Test	STAD	NA	0.520826	0.429953	0.318735	0.294321	0.421815	0.393332	0.366206	0.333654	0.439447	0.303815	0.381125	0.268551	0.356712	0.269907	0.188528	0.415033	0.701217	0.32416	0.40147	0.556091	0.436735	0.514045	0.383838	0.63747	0.370275	0.340436	0.372988	0.36485	0.485562	0.363493	0.321447	0.783952	2.70721	1.4377	3.64714	1.93547	1.54892	1.5123	3.24296	1.72659	1.13931	1.23289	2.30574	1.23968	1.29257	1.27901
HRR1236168	Test	STAD	NA	0.535822	0.442486	0.345692	0.359519	0.466684	0.340506	0.32495	0.321493	0.480512	0.366433	0.394089	0.26964	0.383718	0.299023	0.181488	0.485697	0.727681	0.354334	0.373347	0.585948	0.418287	0.521995	0.404459	0.627431	0.401003	0.357791	0.343963	0.401003	0.506439	0.362976	0.29211	0.757065	2.54775	1.36721	3.70927	2.1502	1.54179	1.5366	3.16827	1.6887	1.16325	1.2514	2.12946	1.20992	1.324	1.29289
HRR1236169	Train	STAD	IV	0.605878	0.494156	0.326573	0.369543	0.479117	0.348058	0.335167	0.395325	0.470523	0.326573	0.341612	0.283603	0.348058	0.2879	0.204108	0.500602	0.719749	0.341612	0.403919	0.573651	0.453334	0.562908	0.343761	0.556463	0.418958	0.365246	0.31583	0.40177	0.481265	0.382434	0.285751	0.751977	2.52449	1.40727	3.51066	2.03249	1.51255	1.40083	2.86825	1.69732	1.07855	1.25473	2.0776	1.16234	1.26977	1.25473
HRR1236170	Test	STAD	IV	0.519053	0.401497	0.28575	0.392455	0.636609	0.415966	0.316496	0.412349	0.51001	0.358092	0.332773	0.269474	0.4232	0.340007	0.193515	0.421391	0.620332	0.274899	0.347241	0.544373	0.43586	0.551607	0.329156	0.549798	0.406923	0.381603	0.316496	0.383412	0.473839	0.368944	0.256814	0.685439	2.45058	1.26237	3.02751	1.84653	1.50652	1.47397	2.71644	1.50652	1.19002	1.13396	1.80674	1.05981	1.40886	1.24066
HRR1236171	Train	STAD	IV	0.584572	0.452912	0.326518	0.313352	0.408147	0.351533	0.350217	0.412097	0.454228	0.346267	0.346267	0.292286	0.350217	0.248838	0.189591	0.487143	0.754414	0.343634	0.425263	0.610904	0.371282	0.466078	0.372599	0.521375	0.366016	0.391031	0.383132	0.380498	0.512159	0.385765	0.333101	0.718866	2.62926	1.47986	3.70361	2.10788	1.57202	1.48908	3.25859	1.78795	1.13096	1.19943	2.26193	1.23366	1.364	1.31002
HRR1236172	Test	STAD	II	0.601501	0.45066	0.338926	0.372446	0.441349	0.456247	0.351962	0.40038	0.458109	0.348237	0.36686	0.322166	0.402242	0.309131	0.201121	0.547496	0.780275	0.335202	0.385482	0.605225	0.344513	0.515838	0.342651	0.590328	0.413416	0.422727	0.351962	0.389207	0.556807	0.36686	0.325891	0.815658	2.54008	1.48234	3.75054	2.00376	1.67973	1.36874	3.17138	1.74864	1.10989	1.13782	2.16205	1.25328	1.38923	1.2868
HRR1236173	Test	STAD	IV	0.494011	0.407755	0.32542	0.32346	0.460685	0.356786	0.303856	0.38031	0.511654	0.329341	0.407755	0.315618	0.307777	0.250926	0.196036	0.411676	0.711611	0.370508	0.395993	0.576346	0.370508	0.515575	0.341103	0.592029	0.407755	0.341103	0.356786	0.417557	0.464606	0.356786	0.297975	0.788065	2.29558	1.42714	3.18951	1.75452	1.70551	1.58397	2.86605	1.63886	1.13897	1.1821	1.92115	1.06056	1.31736	1.22131
HRR1236174	Train	STAD	IV	0.568764	0.462363	0.297924	0.365634	0.514596	0.394653	0.313401	0.354027	0.481709	0.346289	0.383045	0.257298	0.419802	0.290186	0.174112	0.508793	0.764156	0.303728	0.369503	0.562961	0.390784	0.504923	0.348223	0.582306	0.369503	0.377242	0.346289	0.394653	0.518465	0.359831	0.288251	0.74868	2.62908	1.42385	3.41259	2.00228	1.59796	1.51284	2.76837	1.61343	1.16461	1.07949	1.90749	1.18396	1.38128	1.30197
HRR1236175	Test	STAD	NA	0.489221	0.387487	0.263311	0.308194	0.415912	0.356069	0.285753	0.357565	0.441346	0.312682	0.363549	0.273784	0.354573	0.282761	0.190003	0.430873	0.623869	0.278272	0.342604	0.466779	0.423393	0.498197	0.30221	0.55056	0.342604	0.285753	0.30221	0.37851	0.426385	0.377014	0.260319	0.68072	2.11248	1.27317	2.85154	1.70554	1.51105	1.43325	2.7139	1.54247	1.07269	1.03828	1.85515	1.02482	1.32105	1.20435
HRR1236178	Train	STAD	III	0.5855	0.454823	0.312267	0.347906	0.463309	0.412396	0.336026	0.422578	0.45652	0.373362	0.375059	0.29869	0.395425	0.263051	0.201955	0.517616	0.741633	0.359785	0.381848	0.622836	0.436155	0.561741	0.390333	0.646596	0.383545	0.359785	0.349603	0.424275	0.537981	0.376756	0.291901	0.858733	2.65087	1.35768	3.69798	1.92112	1.54606	1.33901	2.96993	1.65467	1.12688	1.09124	2.1095	1.22191	1.37126	1.30507
HRR1236179	Train	STAD	III	0.60809	0.453152	0.318206	0.336532	0.494802	0.339864	0.3332	0.348194	0.44149	0.339864	0.394842	0.294882	0.401506	0.27489	0.236572	0.476476	0.789684	0.343196	0.39151	0.62475	0.454818	0.563108	0.401506	0.613088	0.429828	0.348194	0.326536	0.378182	0.51646	0.371518	0.276556	0.79135	2.63894	1.37278	3.4986	2.1708	1.60602	1.38778	2.94715	1.76596	1.18119	1.05125	2.17913	1.13954	1.32114	1.28282
HRR1236180	Train	STAD	II	0.594981	0.450116	0.303527	0.381133	0.482884	0.37251	0.315599	0.410451	0.469087	0.384582	0.365612	0.275933	0.396654	0.28973	0.191429	0.482884	0.705355	0.303527	0.403553	0.543244	0.419074	0.532896	0.300078	0.627749	0.401828	0.31215	0.344917	0.370786	0.512201	0.356989	0.28973	0.738122	2.51272	1.31758	3.4026	2.02294	1.49177	1.37277	2.90247	1.63663	1.10891	1.13305	2.06605	1.17272	1.41416	1.20721
HRR1236181	Train	STAD	II	0.626207	0.459811	0.32263	0.360736	0.471243	0.356925	0.294685	0.369627	0.489026	0.360736	0.353115	0.330251	0.412814	0.281984	0.190529	0.502998	0.757037	0.299766	0.393761	0.576669	0.403922	0.51824	0.294685	0.561427	0.367087	0.384869	0.337872	0.359466	0.497917	0.38868	0.297226	0.736714	2.65471	1.43278	3.7077	2.19236	1.54964	1.34133	2.84397	1.65253	1.21812	1.15334	2.13901	1.19398	1.42008	1.19398
HRR1236182	Train	STAD	III	0.562336	0.447431	0.329045	0.316858	0.435244	0.325563	0.365605	0.342973	0.503142	0.344714	0.363864	0.329045	0.339491	0.250701	0.174098	0.501401	0.678981	0.389979	0.407389	0.584968	0.442208	0.53448	0.363864	0.67724	0.370828	0.346454	0.365605	0.42828	0.487474	0.376051	0.289002	0.786922	2.47915	1.37015	3.65605	2.12051	1.52858	1.46068	3.07283	1.72705	1.20476	1.15079	2.16578	1.20824	1.43979	1.30399
HRR1236183	Train	STAD	III	0.553917	0.475338	0.262788	0.338791	0.690464	0.444422	0.322045	0.382589	0.492084	0.363266	0.354249	0.298857	0.466321	0.307875	0.17004	0.472761	0.727821	0.367131	0.356825	0.55134	0.340079	0.449574	0.294993	0.452151	0.347808	0.310451	0.306586	0.377436	0.477914	0.356825	0.298857	0.686599	2.40374	1.24438	3.15475	1.85111	1.55483	1.41056	2.84945	1.62053	1.16451	1.07434	2.00054	1.1555	1.43245	1.28689
HRR1236184	Train	STAD	III	0.538782	0.397915	0.261404	0.306423	0.437125	0.354347	0.303519	0.371774	0.474883	0.351443	0.389201	0.29771	0.315137	0.25269	0.194601	0.405176	0.675293	0.339825	0.409533	0.548948	0.442934	0.589611	0.3558	0.591063	0.341277	0.329659	0.371774	0.361609	0.469074	0.354347	0.294805	0.686911	2.38023	1.27943	3.24576	1.88211	1.44643	1.40722	2.82461	1.54228	1.05142	1.1008	2.02443	1.17922	1.27507	1.21843
HRR1236185	Train	STAD	III	0.59467	0.39868	0.338375	0.370203	0.564517	0.422132	0.355127	0.403705	0.480761	0.324974	0.363502	0.309898	0.388629	0.276396	0.162487	0.499188	0.750456	0.313249	0.376903	0.587969	0.403705	0.52934	0.335025	0.567868	0.308223	0.32665	0.376903	0.386954	0.490812	0.338375	0.286447	0.727005	2.41888	1.26472	3.44908	2.00848	1.6098	1.45736	2.79914	1.61985	1.09553	1.02183	2.10563	1.21782	1.3937	1.27142
HRR1236186	Test	STAD	III	0.560159	0.447411	0.322136	0.334664	0.544052	0.382984	0.332874	0.400881	0.531525	0.390143	0.377615	0.309609	0.411618	0.320346	0.173596	0.493942	0.773127	0.329295	0.40446	0.595952	0.45457	0.570897	0.35435	0.55658	0.384774	0.323926	0.390143	0.458149	0.499311	0.408039	0.298871	0.776706	2.4715	1.3315	3.45223	2.03662	1.60531	1.4514	2.98513	1.68764	1.16148	1.19906	2.18874	1.18296	1.42814	1.24201
HRR1236187	Test	STAD	III	0.606794	0.450716	0.342417	0.32012	0.504866	0.390196	0.315342	0.401344	0.412493	0.310564	0.38701	0.324898	0.379047	0.301008	0.186338	0.450716	0.745353	0.318527	0.399752	0.554237	0.4109	0.546274	0.383825	0.609979	0.363121	0.342417	0.375862	0.394974	0.516014	0.364714	0.32012	0.750131	2.44947	1.32029	3.46398	1.97646	1.49389	1.47956	3.01486	1.65316	1.17855	1.1244	2.15643	1.19448	1.28844	1.28207
HRR1236188	Test	STAD	II	0.577665	0.416197	0.295096	0.350775	0.570705	0.36887	0.320151	0.402277	0.496931	0.370262	0.353559	0.292312	0.38975	0.251945	0.194875	0.462132	0.721037	0.325719	0.364694	0.620815	0.373046	0.515026	0.321543	0.549825	0.380006	0.322935	0.345207	0.364694	0.51781	0.392534	0.30484	0.708509	2.667	1.42398	3.72628	2.22992	1.53673	1.46852	2.99133	1.66896	1.22632	1.21658	2.28004	1.22493	1.44625	1.26251
HRR1236189	Train	STAD	II	0.520474	0.397514	0.286345	0.308242	0.552477	0.395829	0.343614	0.373933	0.496892	0.309926	0.382354	0.346982	0.372248	0.256026	0.225707	0.421095	0.663646	0.303189	0.340245	0.539002	0.419411	0.505314	0.313295	0.591218	0.357089	0.318348	0.331823	0.377301	0.520474	0.363826	0.276238	0.677121	2.37498	1.25318	3.10768	1.82924	1.6389	1.63385	2.76407	1.76018	1.13022	1.11843	1.77028	1.14875	1.37951	1.38288
HRR1236190	Train	STAD	III	0.650687	0.457352	0.301437	0.378355	0.451115	0.338856	0.326383	0.392907	0.476062	0.324304	0.382513	0.307673	0.384591	0.253622	0.205808	0.482298	0.806602	0.392907	0.444879	0.679791	0.446958	0.530112	0.326383	0.727605	0.440721	0.343014	0.347172	0.432405	0.577927	0.40538	0.301437	0.812839	2.72332	1.3284	3.81057	2.01027	1.51342	1.43858	2.86261	1.79199	1.21822	1.17664	2.05393	1.27435	1.42819	1.36374
HRR1236191	Train	STAD	III	0.503408	0.419507	0.257697	0.331111	0.575324	0.380553	0.296651	0.376058	0.45996	0.370065	0.32362	0.266687	0.409019	0.29815	0.175294	0.48543	0.615776	0.332609	0.328114	0.530377	0.391041	0.465953	0.292157	0.516893	0.347592	0.328114	0.281669	0.370065	0.449472	0.301146	0.259195	0.710166	2.34025	1.29298	3.10735	1.84883	1.48176	1.32594	2.57398	1.54918	1.13567	1.0248	1.77841	1.11169	1.37688	1.25852
HRR1236192	Test	STAD	III	0.630782	0.493288	0.268957	0.335291	0.750184	0.423335	0.270163	0.35097	0.535501	0.398008	0.326849	0.26172	0.463136	0.315994	0.180913	0.480021	0.704353	0.297903	0.338909	0.522234	0.340116	0.481227	0.270163	0.486052	0.338909	0.324436	0.326849	0.336497	0.429366	0.360619	0.22795	0.698322	2.31447	1.25071	3.0936	1.77535	1.48589	1.38579	2.68474	1.56791	1.17352	0.993813	1.86461	1.17473	1.4075	1.28086
HRR1236193	Train	STAD	II	0.578121	0.479272	0.34897	0.363947	0.470285	0.369938	0.31602	0.371435	0.477774	0.311526	0.333992	0.292056	0.405883	0.293554	0.196202	0.495746	0.792296	0.299545	0.425353	0.557153	0.422358	0.563144	0.325006	0.590103	0.410376	0.365445	0.363947	0.378924	0.488258	0.34897	0.284567	0.795291	2.73035	1.42434	3.76078	2.1687	1.50222	1.42583	3.0239	1.76432	1.12928	1.12179	2.17919	1.20717	1.41235	1.28804
HRR1236194	Train	STAD	III	0.547831	0.496385	0.275306	0.315628	0.506118	0.386541	0.337875	0.406007	0.539488	0.360122	0.332314	0.336485	0.41574	0.275306	0.169633	0.490823	0.686874	0.343437	0.367075	0.526974	0.374027	0.515851	0.328142	0.528365	0.393493	0.354561	0.326752	0.390712	0.508899	0.418521	0.275306	0.716073	2.49722	1.3668	3.4441	1.948	1.55311	1.49889	2.9074	1.68382	1.17214	1.14989	2.1371	1.15267	1.30006	1.27086
HRR1236195	Train	STAD	I	0.61856	0.395591	0.354234	0.390197	0.474709	0.40638	0.303886	0.374013	0.462122	0.359628	0.374013	0.314675	0.400985	0.30029	0.197795	0.472911	0.81276	0.321867	0.411774	0.587992	0.478305	0.577203	0.402784	0.631147	0.413572	0.336252	0.390197	0.397389	0.510672	0.365023	0.307482	0.776797	2.47604	1.34141	3.65922	2.03909	1.49066	1.42952	2.96513	1.66688	1.08967	1.17419	2.00852	1.14721	1.31264	1.27668
HRR1236196	Train	STAD	I	0.674314	0.532792	0.336325	0.392934	0.452873	0.349645	0.342985	0.381279	0.496162	0.33466	0.364629	0.261401	0.387939	0.28804	0.219777	0.566091	0.789198	0.359634	0.431228	0.621035	0.437888	0.549441	0.349645	0.677644	0.384609	0.30802	0.381279	0.407919	0.531127	0.33466	0.309685	0.869116	2.78051	1.4119	3.79614	2.26103	1.5068	1.37194	2.95533	1.65665	1.13551	1.1788	2.18778	1.2787	1.4069	1.26039
HRR1236197	Train	STAD	II	0.675509	0.482285	0.347802	0.37408	0.517838	0.358622	0.366351	0.380263	0.476102	0.358622	0.352439	0.312249	0.389538	0.24578	0.182403	0.505472	0.762073	0.324615	0.454461	0.615223	0.408088	0.533296	0.361714	0.639955	0.360168	0.312249	0.383355	0.400359	0.536388	0.387992	0.268967	0.771347	2.77005	1.46077	3.92475	2.28313	1.55506	1.3943	2.91999	1.71273	1.20262	1.14697	2.19038	1.27064	1.35875	1.26136
HRR1236198	Train	STAD	II	0.548575	0.376423	0.319895	0.300624	0.405971	0.381562	0.334027	0.355867	0.422673	0.312187	0.36743	0.271076	0.327603	0.25052	0.174722	0.462499	0.763123	0.335312	0.396978	0.5717	0.422673	0.614096	0.430381	0.585832	0.38927	0.339166	0.384131	0.358437	0.48177	0.323749	0.29934	0.748991	2.46152	1.44659	3.66274	2.01572	1.54166	1.56864	3.28117	1.75621	1.21021	1.15625	2.30607	1.19864	1.32455	1.31684
HRR1236199	Test	STAD	II	0.505553	0.461521	0.272346	0.331056	0.507184	0.375088	0.287024	0.393027	0.427274	0.31964	0.345733	0.247884	0.36041	0.264192	0.190805	0.469675	0.774638	0.316378	0.389765	0.552847	0.422381	0.562631	0.389765	0.637649	0.340841	0.401181	0.370195	0.384873	0.518599	0.381611	0.324532	0.75996	2.36958	1.31933	3.28609	1.83793	1.49057	1.44816	2.91264	1.69116	1.13668	1.10406	2.04504	1.16929	1.38946	1.2541
HRR1236200	Train	STAD	II	0.52257	0.457249	0.293946	0.362705	0.457249	0.347234	0.342077	0.376457	0.458968	0.323168	0.359267	0.263004	0.385052	0.281913	0.180493	0.452092	0.723691	0.328325	0.409117	0.587891	0.43834	0.587891	0.429745	0.587891	0.326606	0.35411	0.3713	0.400523	0.553512	0.390209	0.345515	0.744319	2.50284	1.32362	3.50672	1.99746	1.48176	1.39409	2.99962	1.64506	1.14312	1.12078	2.28453	1.22391	1.26001	1.19641
HRR1236201	Train	STAD	II	0.559829	0.470085	0.293447	0.324786	0.415954	0.356125	0.31339	0.347578	0.441595	0.340456	0.371795	0.296296	0.336182	0.266382	0.196581	0.470085	0.725071	0.34188	0.407407	0.591168	0.475783	0.569801	0.401709	0.603989	0.354701	0.356125	0.405983	0.374644	0.507123	0.368946	0.31339	0.817664	2.52991	1.4188	3.63248	2.0057	1.58832	1.53704	3.25356	1.78917	1.14957	1.19088	2.2906	1.15812	1.28775	1.30199
HRR1236202	Train	STAD	III	0.561841	0.48185	0.31425	0.438045	0.445663	0.390432	0.333295	0.350436	0.514227	0.342818	0.361863	0.285682	0.411382	0.274254	0.220927	0.497086	0.73325	0.348532	0.403763	0.6285	0.388527	0.52375	0.339009	0.647545	0.358054	0.35615	0.361863	0.417095	0.519941	0.39805	0.310441	0.790386	2.88158	1.40746	3.72529	2.28736	1.6341	1.35413	2.86824	1.60363	1.23986	1.0894	2.07595	1.15987	1.35604	1.28747
HRR1236203	Train	STAD	III	0.634016	0.438279	0.319135	0.374452	0.482958	0.38509	0.348921	0.438279	0.453172	0.389345	0.365942	0.319135	0.391473	0.265946	0.240415	0.514872	0.719118	0.344666	0.389345	0.62976	0.448917	0.602102	0.395728	0.665929	0.391473	0.406366	0.387218	0.431897	0.563806	0.417004	0.291477	0.853155	2.55947	1.3893	3.65729	2.2382	1.63397	1.4042	2.92328	1.50206	1.17655	1.18506	2.19991	1.28505	1.33186	1.30633
HRR1236204	Train	STAD	III	0.573814	0.441055	0.346649	0.387951	0.426304	0.413028	0.334848	0.380576	0.444005	0.333373	0.358449	0.275844	0.349599	0.274369	0.196188	0.430729	0.753776	0.3673	0.424829	0.600366	0.489733	0.556113	0.405653	0.616592	0.392377	0.377626	0.424829	0.415978	0.513335	0.36435	0.314196	0.733125	2.46194	1.4397	3.68038	1.98549	1.69932	1.55328	3.16852	1.73177	1.1314	1.16828	2.27018	1.14615	1.29514	1.30104
HRR1236205	Train	STAD	III	0.638145	0.463671	0.274857	0.313098	0.530593	0.339388	0.320268	0.40153	0.451721	0.365679	0.380019	0.298757	0.458891	0.270076	0.200765	0.499522	0.757648	0.313098	0.353728	0.640535	0.485182	0.532983	0.341778	0.602294	0.39675	0.41587	0.43499	0.42304	0.523423	0.41587	0.289197	0.83652	2.57648	1.40296	3.59704	1.91683	1.51052	1.37667	2.88002	1.70172	1.14006	1.19264	1.86424	1.18308	1.43881	1.28824
HRR1236206	Train	STAD	III	0.533286	0.417981	0.30748	0.317089	0.555707	0.408372	0.333104	0.355524	0.467626	0.357126	0.360329	0.26264	0.384351	0.253031	0.158545	0.462822	0.728665	0.294669	0.400365	0.57012	0.392358	0.5477	0.371539	0.632577	0.352321	0.337908	0.371539	0.398764	0.4388	0.36193	0.310683	0.704643	2.31571	1.37085	3.34545	1.83848	1.56783	1.46213	2.9563	1.62869	1.10501	1.05376	2.02905	1.14825	1.34202	1.25555
HRR1236207	Train	LIHC	I	0.59951	0.48763	0.297644	0.335641	0.464409	0.405303	0.33353	0.384193	0.470742	0.339863	0.337752	0.276535	0.363084	0.270202	0.166765	0.477075	0.795829	0.363084	0.39897	0.639618	0.411636	0.603732	0.388415	0.580512	0.428523	0.350418	0.352529	0.375749	0.534071	0.379971	0.312421	0.802162	2.39593	1.33834	3.45352	2.05396	1.503	1.42911	2.892	1.65288	1.14625	1.04703	2.04129	1.35523	1.30246	1.20958
HRR1236208	Train	LIHC	I	0.612531	0.484726	0.366272	0.341334	0.464464	0.352244	0.328865	0.375623	0.451995	0.333541	0.375623	0.25717	0.352244	0.308603	0.179239	0.511222	0.812032	0.331983	0.406796	0.615648	0.433292	0.581359	0.414589	0.673317	0.394327	0.383416	0.409913	0.383416	0.545511	0.416147	0.317955	0.760599	2.60287	1.44327	3.71883	2.08853	1.54769	1.48691	3.09071	1.71914	1.09414	1.17207	2.22569	1.22818	1.35599	1.32014
HRR1236209	Train	LIHC	I	0.535087	0.530857	0.36589	0.380695	0.524512	0.37858	0.35743	0.34897	0.503363	0.329935	0.433569	0.268601	0.372235	0.262256	0.167083	0.530857	0.862908	0.351085	0.422994	0.634491	0.471638	0.615456	0.36589	0.66833	0.391269	0.410304	0.399729	0.435684	0.488558	0.431454	0.31936	0.742354	2.62891	1.3705	3.64621	1.9775	1.51643	1.47625	3.04344	1.7089	1.21188	1.13151	2.15092	1.19919	1.28167	1.2288
HRR1236210	Train	LIHC	I	0.566891	0.495059	0.293153	0.312567	0.411579	0.378575	0.326157	0.380516	0.493118	0.345571	0.388282	0.277621	0.324215	0.312567	0.172785	0.429051	0.731911	0.320332	0.417403	0.572715	0.475645	0.530004	0.423227	0.642606	0.465938	0.401872	0.423227	0.364985	0.452348	0.384399	0.285387	0.739677	2.32192	1.34345	3.30234	1.82104	1.39005	1.41723	2.90046	1.55701	1.07942	1.08719	2.16273	1.21338	1.15708	1.19785
HRR1236212	Test	LIHC	I	0.593923	0.548785	0.313591	0.394365	0.498895	0.391989	0.394365	0.410995	0.472763	0.351602	0.375359	0.296961	0.434752	0.332597	0.228066	0.501271	0.731713	0.32547	0.344475	0.563039	0.410995	0.520277	0.334973	0.658067	0.415746	0.406243	0.323094	0.406243	0.555912	0.356354	0.339724	0.795857	2.43746	1.34702	3.49939	2.04072	1.41591	1.39928	2.77006	1.60359	1.11182	1.16409	2.03597	1.20685	1.34702	1.24724
HRR1236213	Train	LIHC	I	0.482703	0.448224	0.273532	0.310309	0.388461	0.395357	0.328698	0.367774	0.482703	0.388461	0.404551	0.319504	0.340191	0.264337	0.154005	0.450523	0.733249	0.395357	0.42294	0.588438	0.491897	0.58614	0.443627	0.604528	0.381565	0.40685	0.37467	0.466613	0.478106	0.330996	0.303413	0.760832	2.21584	1.32628	3.13757	1.79979	1.4665	1.50098	2.96058	1.66648	1.01368	1.15159	1.99977	1.1378	1.17917	1.28721
HRR1236214	Train	LIHC	I	0.576727	0.533559	0.357433	0.402328	0.423048	0.359159	0.336712	0.398874	0.45931	0.329805	0.3747	0.286637	0.37988	0.276276	0.181306	0.478304	0.806382	0.367793	0.417868	0.628529	0.436862	0.587088	0.386787	0.609535	0.397147	0.416141	0.3747	0.395421	0.512838	0.383334	0.315991	0.780481	2.63671	1.44527	3.72801	2.06171	1.48671	1.43836	3.03041	1.68356	1.23806	1.21044	2.11179	1.17245	1.29677	1.23634
HRR1236216	Train	LIHC	I	0.503121	0.482655	0.298462	0.312106	0.385442	0.390558	0.359859	0.349626	0.462189	0.332572	0.380325	0.3104	0.313811	0.240475	0.172255	0.450251	0.743596	0.347921	0.411024	0.600334	0.421257	0.596923	0.448545	0.644677	0.409319	0.371798	0.434901	0.356448	0.513354	0.36327	0.303578	0.758945	2.28366	1.29277	3.3206	1.95791	1.52471	1.48549	3.12788	1.74643	1.13757	1.15121	2.23249	1.13586	1.20067	1.22113
HRR1236217	Test	LIHC	I	0.571269	0.41305	0.313638	0.358443	0.445253	0.33744	0.361243	0.344441	0.396248	0.33464	0.376645	0.291235	0.301036	0.25343	0.190423	0.477457	0.744889	0.309437	0.407449	0.553066	0.422851	0.571269	0.400448	0.644077	0.393447	0.361243	0.375245	0.421451	0.50266	0.396248	0.338841	0.743489	2.36208	1.33016	3.61103	2.04285	1.55699	1.49258	3.09857	1.6662	1.17894	1.24055	2.26127	1.21815	1.22515	1.25875
HRR1236218	Test	LIHC	I	0.524476	0.462773	0.302639	0.315861	0.43339	0.389317	0.329083	0.362872	0.461303	0.342305	0.405477	0.268849	0.359934	0.258565	0.185109	0.404008	0.771288	0.324675	0.386378	0.578833	0.427514	0.565611	0.354058	0.647882	0.384909	0.33349	0.376094	0.374625	0.490686	0.362872	0.282071	0.686079	2.30211	1.33984	3.68896	1.90251	1.51466	1.40595	3.22765	1.76882	1.0989	1.16795	2.27567	1.21055	1.33543	1.21496
HRR1236219	Test	LIHC	I	0.515009	0.442908	0.301648	0.353149	0.398764	0.379635	0.339906	0.378164	0.422307	0.322248	0.400235	0.223661	0.320777	0.26339	0.19276	0.426722	0.690112	0.317834	0.422307	0.501766	0.439965	0.550324	0.40465	0.690112	0.379635	0.342849	0.392878	0.39435	0.470865	0.357563	0.286933	0.716598	2.33373	1.32431	3.45203	1.87169	1.40377	1.52884	3.07828	1.71424	1.06092	1.16392	2.13508	1.24632	1.23161	1.32284
HRR1236220	Train	LIHC	I	0.58507	0.443917	0.312992	0.384592	0.507334	0.364135	0.331404	0.392775	0.441871	0.355952	0.378455	0.321175	0.349815	0.286398	0.20457	0.445963	0.834646	0.378455	0.374363	0.634167	0.472557	0.580979	0.392775	0.636213	0.417323	0.407094	0.398912	0.458237	0.544156	0.40914	0.284352	0.834646	2.53053	1.37676	3.54929	1.95978	1.44426	1.43199	3.10947	1.64065	1.20492	1.19878	2.04366	1.32561	1.33584	1.27447
HRR1236221	Train	LIHC	I	0.618643	0.48408	0.302331	0.356506	0.443885	0.360001	0.335535	0.373982	0.456118	0.353011	0.377477	0.283108	0.380972	0.288351	0.17301	0.531264	0.786411	0.307574	0.391458	0.625633	0.470099	0.59942	0.377477	0.592429	0.403691	0.349516	0.391458	0.405438	0.520779	0.401943	0.33903	0.770683	2.53749	1.39282	3.65768	2.00098	1.53263	1.32117	2.93943	1.62175	1.12894	1.12544	2.1303	1.25127	1.38408	1.29146
HRR1236222	Train	LIHC	I	0.620626	0.441226	0.324859	0.328091	0.54628	0.350718	0.352335	0.331324	0.513956	0.357183	0.374962	0.287686	0.418599	0.258594	0.192329	0.462237	0.728912	0.33294	0.362032	0.560826	0.410518	0.555978	0.358799	0.564059	0.389508	0.349102	0.37981	0.373345	0.459005	0.352335	0.287686	0.69174	2.61503	1.38671	3.36172	1.954	1.49661	1.38186	2.7912	1.655	1.13297	1.05862	1.87158	1.12165	1.36732	1.21863
HRR1236223	Train	LIHC	I	0.641577	0.496705	0.331136	0.3582	0.447353	0.367752	0.347056	0.3582	0.460089	0.367752	0.41392	0.280192	0.37412	0.281784	0.168752	0.476009	0.735505	0.367752	0.407552	0.577897	0.40596	0.576305	0.436208	0.667049	0.412328	0.377304	0.367752	0.412328	0.514217	0.369344	0.319992	0.735505	2.40074	1.38663	3.72051	2.01547	1.52832	1.50922	3.15694	1.66046	1.10326	1.09848	2.30203	1.23858	1.31499	1.2736
[truncated: 358 more rows]
[truncated: 59 more columns]
